# Supplementary material for: Structure of inhibitor-bound mammalian complex I
Source: Nat Commun. 2020 Oct 16;11:5261. doi: 10.1038/s41467-020-18950-3 (PMC7567858; doi:10.1038/s41467-020-18950-3)
Supplement: Supplementary file 4 — Source Data [file 41467_2020_18950_MOESM4_ESM.xlsx]

## Sheet: Figure 3
Panel B							Panel C										Panel E
Energy (kcal/mol)							Histograms					Insets					Atomistic							Coarse Grained
	M70	H59	Y108	M152	T156		Distance(Å)	# Counts				Time (ns)	Distance(Å)				Distance(Å)	#Counts (normalized)						Distance(Å)	#Counts (normalized)
Elec	0.102479	-1.55305	-9.3849	-0.815171	-0.549616			Y108-P	H59-P	H59-D160			Y108-P	H59-P	H59-D160		0.25	0	0	0	0	0			Sim. C1	Sim. C2	Sim. C3	Sim. C4	Sim. C5	Sim. 6	Sim. C7	Sim. C8	Sim. C9	Sim. C10
Elec Sd.	0.502725	4.01821	2.05726	0.403125	0.865649		1	0	0	0		0	2.24468	4.13158	4.27857		0.498744	0	0	0	0	0		0.025	0.00429185	0.00429185	0.00429185	0.00429185	0.00429185	0.00429185	0.00429185	0.00429185	0.00429185	0.00429185
VdW	-5.55763	-5.75693	-0.74245	-1.45705	-1.64236		1.0875	0	0	0		0.01	3.12842	4.23821	3.22866		0.747487	0	0	0	0	0		0.276005	0	0	0	0	0	0	0	0	0	0
VdW Sd.	0.939155	0.92511	1.05083	0.641447	0.625308		1.175	0	0	0		0.02	3.78086	4.46718	2.97161		0.996231	0	0	0	0	0		0.52701	0	0	0	0	0	0	0	0	0	0
Tot	-5.45516	-7.30998	-10.1273	-2.27222	-2.19197		1.2625	0	0	0		0.03	3.96235	4.47007	2.9847		1.24497	0	0	0	0	0		0.778015	0	0	0	0	0	0	0	0	0	0
Tot Sd.	1.13006	4.11757	1.66692	0.923482	0.968356		1.35	0	0	0		0.04	3.06908	4.19627	3.05473		1.49372	0	0	0	0	0		1.02902	0	0	0	0	0	0	0	0	0	0
							1.4375	0	0	0		0.05	2.98817	4.57388	3.11765		1.74246	0	0	0	0	0		1.28003	0	0	0	0	0	0	0	0	0	0
							1.525	0	0	0		0.06	2.52281	4.67509	3.03936		1.99121	0	0	0	0	0		1.53103	0	0	0	0	0	0	0	0	0	0
							1.6125	0	0	0		0.07	2.74096	3.96393	3.03059		2.23995	0	0	0	0	0		1.78204	0	0	0	0	0	0	0	0	0	0
							1.7	0	0	0		0.08	3.48874	3.90759	2.83202		2.48869	0	0	0	0	0		2.03304	0	0	0	0	0	0	0	0	0	0
							1.7875	0	0	0		0.09	2.73849	3.70271	3.07801		2.73744	0	0	0	0	0		2.28405	0	0	0	0	0	0	0	0	0	0
							1.875	0	0	0		0.1	2.82628	4.25845	3.13839		2.98618	0	0	0	0	0		2.53505	0	0	0	0	0	0	0	0	0	0
							1.9625	0	0	0		0.11	3.10504	3.93327	3.0997		3.23492	0	0	0	0	0		2.78606	0	0	0	0	0	0	0	0	0	0
							2.05	1	0	0		0.12	3.1908	4.02672	3.0924		3.48367	0	0	0	0	0		3.03706	0	0	0	0	0	0	0	0	0	0
							2.1375	0	1	0		0.13	2.70032	4.41667	2.90698		3.73241	0	0	0	0	0		3.28807	0	0	0	0	0	0	0	0	0	0
							2.225	2	0	0		0.14	2.6681	4.95965	2.91296		3.98116	0	0	0	0	0		3.53907	0	0	0	0	0	0	0	0	0	0
							2.3125	0	0	0		0.15	2.77926	4.30274	2.94761		4.2299	0	0	0	0	0		3.79008	0	0	0	0	0	0	0	0	0	0
							2.4	22	0	0		0.16	2.92843	4.9931	3.05623		4.47864	0	0	0	0	0		4.04108	0	0	0	0	0	0	0	0	0	0
							2.4875	483	0	0		0.17	3.16373	4.01732	3.00256		4.72739	0	0	0	0	0		4.29209	0	0	0	0	0	0	0	0	0	0
							2.575	1973	0	0		0.18	2.7898	4.80422	3.01678		4.97613	0	0	0	0	0		4.54309	0	0	0	0	0	0	0	0	0	0
							2.6625	3611	17	3		0.19	3.08971	4.86575	3.20028		5.22487	0	0	0	0	0		4.7941	0	0.00429185	0	0	0	0	0	0	0	0
							2.75	3569	69	40		0.2	2.54003	5.67601	3.10935		5.47362	0	0	0	0	0		5.0451	0	0	0	0.00429185	0	0	0	0	0	0
							2.8375	2772	201	447		0.21	2.79823	4.72489	2.98985		5.72236	0.00429185	0	0	0	0		5.29611	0	0.0128755	0	0.0171674	0	0	0	0	0	0
							2.925	1836	439	2068		0.22	2.9664	4.53412	3.05231		5.97111	0.287554	0	0.00429185	0	0		5.54711	0.00429185	0.0128755	0	0.0472103	0	0	0	0	0	0
							3.0125	1040	698	4105		0.23	3.06323	3.95292	3.10005		6.21985	2.25751	0	0.0300429	0	0		5.79812	0.00858369	0.0343348	0	0.0472103	0	0	0	0	0	0
							3.1	658	947	4037		0.24	2.71409	4.84185	3.04252		6.46859	6.3691	0	0.201717	0	0		6.04912	0.0257511	0.0171674	0	0.055794	0	0	0	0	0	0
							3.1875	407	1079	2861		0.25	2.90819	4.29652	2.90697		6.71734	6.25751	0.0429185	1.1588	0	0.0214592		6.30013	0.0901288	0.0300429	0	0.0944206	0	0	0	0	0	0
							3.275	245	1102	1829		0.26	3.02966	4.64915	3.03441		6.96608	4.17167	1.01288	3.88412	0	0.536481		6.55113	0.23176	0.111588	0.00858369	0.137339	0	0	0	0	0	0
							3.3625	144	1017	1250		0.27	2.7993	4.34044	2.96012		7.21482	3.73391	4.11159	5.50215	0	4.04292		6.80214	0.635193	0.356223	0.0515021	0.27897	0	0	0	0	0	0
							3.45	123	928	973		0.28	2.84201	4.60673	3.06136		7.46357	1.69957	4.60515	3.27897	0	7.37768		7.05314	1	0.755365	0.188841	0.596567	0	0	0	0	0	0
							3.5375	68	856	714		0.29	3.22748	4.31419	3.05744		7.71231	0.399142	2.40343	1.57511	0	5.52361		7.30415	0.978541	0.927039	0.386266	0.776824	0	0	0	0	0	0
							3.625	81	842	481		0.3	3.83994	5.18337	3.01981		7.96106	0.141631	1.22318	0.67382	0	2.39056		7.55515	0.609442	0.905579	0.669528	0.802575	0	0	0	0	0	0
							3.7125	53	797	282		0.31	3.19034	4.23121	2.83662		8.2098	0.111588	0.579399	0.44206	0	1.36481		7.80616	0.399142	0.600858	0.652361	0.669528	0	0	0	0	0	0
							3.8	50	759	179		0.32	2.83653	3.98071	3.03432		8.45854	0.158798	0.339056	0.266094	0	0.901288		8.05716	0.171674	0.309013	0.613734	0.377682	0	0	0	0	0	0
							3.8875	49	725	112		0.33	2.54302	4.77163	2.97956		8.70729	0.0772532	0.390558	0.0858369	0	0.746781		8.30817	0.0815451	0.128755	0.51073	0.2103	0	0	0	0	0	0
							3.975	55	754	83		0.34	2.92876	4.61602	3.13803		8.95603	0.0429185	0.523605	0.0257511	0	0.540773		8.55917	0.0343348	0.0686695	0.532189	0.0686695	0	0	0	0	0	0
							4.0625	46	706	53		0.35	2.68534	5.40628	3.00477		9.20477	0.0171674	0.635193	0.00858369	0	0.330472		8.81018	0.0128755	0.0171674	0.274678	0.055794	0	0	0	0	0	0
							4.15	57	746	42		0.36	2.83743	5.2632	2.98328		9.45352	0.0128755	0.67382	0.0214592	0	0.16309		9.06118	0.0128755	0	0.193133	0.0386266	0	0	0	0	0	0
							4.2375	55	721	24		0.37	2.89819	4.65687	3.08058		9.70226	0.0128755	0.424893	0.00429185	0	0.0729614		9.31219	0	0	0.150215	0.00429185	0	0	0	0	0	0
							4.325	64	646	13		0.38	2.69962	5.50458	2.99299		9.95101	0	0.184549	0.00429185	0	0.0214592		9.56319	0	0.00429185	0.0386266	0	0	0	0	0	0	0
							4.4125	74	619	5		0.39	3.37506	4.82873	3.04614		10.1997	0	0.0214592	0	0	0.0128755		9.8142	0	0	0.0171674	0.00858369	0	0	0	0	0	0
							4.5	81	613	2		0.4	2.91193	4.98404	3.02996		10.4485	0	0	0	0	0		10.0652	0.00429185	0.00429185	0.00858369	0.00429185	0.00429185	0.00429185	0.00429185	0.00429185	0.00429185	0.00429185
							4.5875	99	558	2		0.41	2.71884	4.2162	3.02836		10.6972	0	0	0	0	0		10.3162	0	0	0	0	0	0	0	0	0	0
							4.675	86	503	0		0.42	2.93604	4.33801	3.0612		10.946	0	0	0	0	0		10.5672	0	0	0	0	0	0	0	0	0	0
							4.7625	119	386	0		0.43	2.76387	4.53717	2.9817		11.1947	0	0	0	0	0		10.8182	0	0	0.00429185	0	0	0	0	0	0	0
							4.85	143	393	0		0.44	3.22837	4.55918	2.93402		11.4435	0	0	0	0	0		11.0692	0	0	0	0.00429185	0	0	0	0	0	0
							4.9375	141	375	0		0.45	2.7892	5.27054	3.0439		11.6922	0	0	0	0	0		11.3202	0	0	0	0	0	0	0	0	0	0
							5.025	150	319	0		0.46	2.70793	5.00967	2.88365		11.941	0	0	0	0	0		11.5712	0	0	0	0	0	0	0	0	0	0
							5.1125	188	249	0		0.47	3.08548	5.53591	2.95071		12.1897	0	0	0	0	0		11.8222	0	0	0	0	0	0	0	0	0	0
							5.2	181	253	0		0.48	2.72408	5.20165	3.03747		12.4384	0	0	0	0	0		12.0732	0	0	0	0	0	0	0	0	0	0
							5.2875	181	200	1		0.49	2.73932	4.34078	3.07819		12.6872	0	0	0	0	0		12.3242	0	0	0	0	0	0	0	0	0	0
							5.375	161	173	0		0.5	2.9482	4.95249	3.13764		12.9359	0	0	0	0	0		12.5753	0	0	0	0	0	0	0	0	0	0
							5.4625	154	152	0		0.51	2.67152	4.34867	2.82282		13.1847	0	0	0	0	0		12.8263	0	0	0	0	0	0	0	0	0	0
							5.55	117	120	0		0.52	3.23315	4.04038	3.09675		13.4334	0	0	0	0	0		13.0773	0	0	0	0	0	0	0	0	0	0
							5.6375	103	121	0		0.53	2.81026	4.36948	3.12172		13.6822	0	0	0	0	0		13.3283	0	0	0	0	0	0	0	0	0	0
							5.725	88	90	0		0.54	2.97489	4.32787	3.13984		13.9309	0	0	0	0	0		13.5793	0	0	0	0	0	0	0.00429185	0	0	0
							5.8125	60	80	0		0.55	2.66078	4.58169	2.96933		14.1796	0	0	0	0	0		13.8303	0	0	0	0	0	0	0	0	0	0
							5.9	61	72	0		0.56	2.74003	5.01012	3.1817		14.4284	0	0	0	0	0		14.0813	0	0	0	0	0	0	0	0	0	0
							5.9875	40	60	0		0.57	3.25013	4.37605	3.00672		14.6771	0	0	0	0	0		14.3323	0	0	0	0	0	0	0	0	0	0
							6.075	50	49	0		0.58	2.75973	4.13946	2.98799		14.9259	0	0	0	0	0		14.5833	0	0	0	0	0	0	0	0	0	0
							6.1625	33	46	0		0.59	2.67439	3.92415	2.93972		15.1746	0	0	0	0	0		14.8343	0	0	0	0	0	0	0	0	0	0
							6.25	24	31	0		0.6	2.84178	4.81306	3.06983		15.4234	0	0	0	0	0		15.0853	0	0	0	0	0	0	0	0	0	0
							6.3375	30	22	0		0.61	3.01059	4.67746	2.97966		15.6721	0	0	0	0	0		15.3363	0	0	0	0	0	0	0	0	0	0
							6.425	33	20	0		0.62	2.74704	4.14698	3.15209		15.9209	0	0	0	0	0		15.5873	0	0	0	0	0	0	0	0	0	0
							6.5125	26	14	0		0.63	2.76483	4.35279	3.01657		16.1696	0	0	0	0	0		15.8383	0	0	0	0	0	0	0.00858369	0	0	0
							6.6	15	13	0		0.64	3.67617	4.05299	3.05946		16.4183	0	0	0	0	0		16.0893	0	0	0	0	0	0	0.0171674	0	0	0
							6.6875	17	7	0		0.65	2.91624	4.41159	3.01573		16.6671	0	0	0	0	0		16.3403	0	0	0	0	0	0	0.0171674	0	0	0
							6.775	17	3	0		0.66	2.56971	5.01309	2.95171		16.9158	0	0	0	0	0		16.5913	0	0	0	0	0	0.00429185	0.00858369	0	0	0
							6.8625	17	4	0		0.67	2.77724	5.22348	3.13695		17.1646	0	0	0	0	0		16.8423	0	0	0	0	0	0.00858369	0.0128755	0	0	0
							6.95	12	2	0		0.68	2.85787	5.18582	2.99805		17.4133	0	0	0	0	0		17.0933	0	0	0	0	0	0.0128755	0	0.00858369	0	0
							7.0375	16	2	0		0.69	3.13454	4.97909	3.08837		17.6621	0	0	0	0	0		17.3443	0	0	0	0	0	0.0171674	0.00858369	0.0300429	0	0
							7.125	4	1	0		0.7	2.70691	5.0441	2.94524		17.9108	0	0	0	0	0		17.5954	0	0	0	0	0	0.055794	0	0.0343348	0	0
							7.2125	2	0	0		0.71	2.8225	4.63241	3.16688		18.1595	0	0	0	0	0		17.8464	0	0	0	0	0.00429185	0.124464	0	0.103004	0	0
							7.3	6	2	0		0.72	3.35081	4.89412	2.84094		18.4083	0	0	0	0	0		18.0974	0	0	0	0	0.00429185	0.137339	0.0128755	0.107296	0	0
							7.3875	0	2	0		0.73	2.73724	4.97732	2.98167		18.657	0	0	0	0	0		18.3484	0	0	0	0	0.0128755	0.133047	0	0.103004	0	0
							7.475	0	1	0		0.74	2.66713	4.32997	3.07528		18.9058	0.00429185	0	0	0	0		18.5994	0	0	0	0	0.0171674	0.171674	0.00858369	0.0987124	0	0
							7.5625	3	0	0		0.75	2.82745	5.203	2.9903		19.1545	0	0	0	0	0		18.8504	0	0	0	0	0.0171674	0.150215	0.0128755	0.0386266	0	0
							7.65	2	0	0		0.76	3.06594	4.65341	3.08851		19.4033	0.0214592	0	0	0	0		19.1014	0	0	0	0	0.0214592	0.167382	0.0257511	0.0600858	0	0
							7.7375	4	1	0		0.77	2.72153	4.95021	2.8687		19.652	0.00858369	0	0	0	0		19.3524	0	0	0	0	0.0386266	0.128755	0.0386266	0.0386266	0	0
							7.825	2	0	0		0.78	3.33345	4.56038	2.99498		19.9008	0.0386266	0	0	0	0		19.6034	0	0	0	0	0	0.0729614	0.0300429	0.0128755	0	0
							7.9125	0	0	0		0.79	2.87578	5.26332	2.98615		20.1495	0.145923	0	0	0	0.00429185		19.8544	0	0	0	0	0.0343348	0.0343348	0.00429185	0.00858369	0	0
							8	0	0	0		0.8	2.83438	5.60826	3.02501		20.3982	0.51073	0	0	0	0.0128755		20.1054	0.00429185	0.00429185	0.00429185	0.00429185	0.0429185	0.0214592	0.0257511	0.00429185	0.00429185	0.00429185
												0.81	3.05573	5.06784	2.88905		20.647	1.56223	0	0	0	0.0643777		20.3564	0	0	0	0	0.107296	0.00858369	0.00858369	0.00429185	0	0
												0.82	2.62945	5.4271	2.99577		20.8957	2.87124	0	0	0	0.171674		20.6074	0	0	0	0	0.154506	0.00858369	0.00429185	0.00429185	0	0
												0.83	2.64122	4.97402	3.14815		21.1445	4.45494	0	0	0	0.412017		20.8584	0	0	0	0	0.270386	0.00429185	0	0	0	0
												0.84	2.6366	4.70588	3.11345		21.3932	4.78112	0.0128755	0	0	0.95279		21.1094	0	0	0	0	0.459227	0.0128755	0	0	0	0
												0.85	3.02232	4.28011	3.08667		21.642	4.09013	0.0729614	0	0.00429185	1.72532		21.3604	0	0	0	0	0.67382	0	0.00429185	0.00429185	0	0
												0.86	2.64941	4.57991	3.05343		21.8907	3.5794	0.304721	0	0.00858369	2.72961		21.6114	0	0	0	0	0.648069	0.0128755	0	0.00429185	0	0
												0.87	2.70398	5.02913	2.9482		22.1394	2.19313	0.854077	0	0.0171674	3.39056		21.8624	0	0	0	0	0.67382	0.0214592	0	0	0	0
												0.88	2.88131	4.70673	2.95195		22.3882	1	1.7897	0	0.0772532	3.50644		22.1134	0	0	0	0	0.450644	0.0343348	0.00429185	0	0	0
												0.89	2.70504	4.43068	3.26853		22.6369	0.330472	2.93991	0	0.266094	2.97854		22.3644	0	0	0	0	0.27897	0.0815451	0.00429185	0	0	0
												0.9	2.78839	4.43145	2.9806		22.8857	0.124464	3.41631	0	0.866953	1.8927		22.6155	0	0	0	0	0.188841	0.0772532	0.0128755	0.0300429	0	0
												0.91	2.99394	5.60872	3.04157		23.1344	0.0257511	2.55794	0	1.6867	1.15021		22.8665	0	0	0	0	0.0901288	0.0429185	0.0214592	0.0128755	0	0
												0.92	2.91741	3.88947	3.01589		23.3832	0.00429185	1.74678	0	2.93562	0.772532		23.1175	0	0	0	0	0.0686695	0.0386266	0.0343348	0.00858369	0	0
												0.93	2.69468	4.95333	3.1492		23.6319	0.00858369	1.22318	0	3.90129	0.476395		23.3685	0	0	0	0	0.0171674	0.0729614	0.0858369	0.0472103	0	0
												0.94	3.01298	4.48075	3.02741		23.8807	0	0.95279	0	3.57511	0.364807		23.6195	0	0	0	0	0.0128755	0.0858369	0.154506	0.0772532	0	0.00858369
												0.95	3.07497	4.36228	2.99232		24.1294	0	0.665236	0	2.36481	0.39485		23.8705	0	0	0	0	0.00429185	0.145923	0.257511	0.120172	0	0
												0.96	3.00428	4.46487	3.08906		24.3781	0	0.369099	0	1.00429	0.566524		24.1215	0	0	0	0	0	0.133047	0.330472	0.197425	0	0
												0.97	2.8414	4.82165	2.84366		24.6269	0	0.154506	0	0.360515	0.678112		24.3725	0	0	0	0	0.00429185	0.309013	0.446352	0.296137	0	0
												0.98	3.20957	5.12075	3.07343		24.8756	0	0.0515021	0	0.0772532	0.742489		24.6235	0	0	0	0	0	0.334764	0.463519	0.360515	0	0
												0.99	2.66145	4.10421	3.0753		25.1244	0	0.0386266	0	0.0128755	0.519313		24.8745	0	0	0	0	0	0.44206	0.583691	0.472103	0	0.00429185
												1	2.73594	4.10146	3.28414		25.3731	0	0.00429185	0	0.0128755	0.317597		25.1255	0	0	0	0	0	0.377682	0.476395	0.51073	0	0.0214592
												1.01	2.57251	4.79105	3.2012		25.6219	0	0.00858369	0	0	0.137339		25.3765	0	0	0	0	0.00429185	0.317597	0.44206	0.369099	0	0.0171674
												1.02	2.76384	4.45496	2.86396		25.8706	0	0.00858369	0	0	0.0429185		25.6275	0	0	0	0	0	0.257511	0.2103	0.244635	0	0
												1.03	2.69541	4.31459	2.96073		26.1193	0	0	0	0	0.0386266		25.8785	0	0	0	0	0	0.158798	0.244635	0.145923	0	0.00429185
												1.04	2.79605	5.0349	3.41954		26.3681	0	0	0	0	0		26.1295	0	0	0	0	0	0.0515021	0.107296	0.0858369	0	0.0128755
												1.05	2.80882	4.28425	3.16969		26.6168	0	0	0	0	0		26.3805	0	0	0	0	0	0.0171674	0.0686695	0.0214592	0	0.00858369
												1.06	2.71205	6.31314	3.71752		26.8656	0	0	0	0	0.00429185		26.6315	0	0	0	0	0	0.00858369	0.0515021	0.00858369	0	0.00858369
												1.07	2.74858	4.1431	3.33776		27.1143	0	0	0	0	0		26.8825	0	0	0	0	0	0.00429185	0.0343348	0	0	0.0171674
												1.08	2.90075	6.5858	4.04487		27.3631	0	0	0	0	0		27.1335	0	0	0	0	0	0	0.00858369	0.00858369	0	0.00429185
												1.09	3.22436	4.77148	3.45292		27.6118	0	0	0	0	0		27.3845	0	0	0	0	0	0	0	0	0	0.00858369
												1.1	2.7411	4.34945	3.10153		27.8606	0	0	0	0	0		27.6356	0	0	0	0	0	0	0.00429185	0.00429185	0	0.00858369
												1.11	2.87534	4.31335	3.19534		28.1093	0	0	0	0	0		27.8866	0	0	0	0	0	0	0	0.00858369	0	0.00858369
												1.12	2.75341	5.04052	3.10943		28.358	0	0	0	0	0		28.1376	0	0	0	0	0	0	0	0.0128755	0	0.00429185
												1.13	2.89584	4.25701	3.38103		28.6068	0	0	0	0	0		28.3886	0	0	0	0	0	0	0	0.0300429	0	0
												1.14	2.78421	4.63021	2.9804		28.8555	0	0	0	0	0		28.6396	0	0	0	0	0	0	0	0.0600858	0.00429185	0
												1.15	2.87469	4.72878	3.27362		29.1043	0	0	0	0	0		28.8906	0	0	0	0	0	0	0	0.0858369	0	0
												1.16	4.34705	4.32274	2.95161		29.353	0	0	0	0	0		29.1416	0	0	0	0	0	0	0	0.107296	0	0
												1.17	2.62335	4.33855	2.94039		29.6018	0	0	0	0	0		29.3926	0	0	0	0	0	0	0	0.0858369	0	0
												1.18	2.80191	4.62817	3.39392		29.8505	0	0	0	0	0		29.6436	0	0	0	0	0	0	0	0.0944206	0	0
												1.19	2.81261	4.58745	3.12518		30.0992	0	0	0	0	0		29.8946	0	0	0	0	0	0	0	0.0643777	0	0
												1.2	2.62608	4.45233	3.19622		30.348	0	0	0	0	0		30.1456	0.00429185	0.00429185	0.00429185	0.00429185	0.00429185	0.00429185	0.00429185	0.0515021	0.00429185	0.00429185
												1.21	3.22772	4.38097	3.47556		30.5967	0	0	0	0	0		30.3966	0	0	0	0	0	0	0	0.0128755	0	0
												1.22	3.14749	4.88488	2.9503		30.8455	0	0	0	0	0		30.6476	0	0	0	0	0	0	0	0.00429185	0	0
												1.23	2.95994	4.53994	2.97191		31.0942	0	0	0	0	0		30.8986	0	0	0	0	0	0	0	0	0	0.00429185
												1.24	2.88254	4.97748	3.04166		31.343	0	0	0	0	0		31.1496	0	0	0	0	0	0	0	0	0.00429185	0.00858369
												1.25	2.79663	5.1977	3.09035		31.5917	0	0	0	0	0		31.4006	0	0	0	0	0	0	0	0	0	0.00429185
												1.26	2.7558	4.73538	3.26728		31.8405	0	0	0	0	0		31.6516	0	0	0	0	0	0	0	0	0.00858369	0.0171674
												1.27	2.68347	4.92573	3.02235		32.0892	0	0	0	0	0		31.9026	0	0	0	0	0	0	0	0	0.00429185	0.00858369
												1.28	2.89911	5.989	3.52389		32.3379	0	0	0	0	0		32.1536	0	0	0	0	0	0	0	0	0	0.0128755
												1.29	3.27112	4.75902	2.89172		32.5867	0	0	0	0	0		32.4046	0	0	0	0	0	0	0	0	0	0.0171674
												1.3	2.55669	6.04315	3.5042		32.8354	0	0	0	0	0		32.6557	0	0	0	0	0	0	0	0	0.00429185	0.0214592
												1.31	2.60771	4.44086	3.0608		33.0842	0	0	0	0	0		32.9067	0	0	0	0	0	0	0	0	0	0.0257511
												1.32	2.91203	5.70848	3.43604		33.3329	0	0	0	0	0		33.1577	0	0	0	0	0	0	0	0	0	0.00429185
												1.33	2.7561	5.05825	3.22525		33.5817	0	0	0	0	0		33.4087	0	0	0	0	0	0	0	0	0	0.00858369
												1.34	2.72262	6.32679	3.54759		33.8304	0	0	0	0	0		33.6597	0	0	0	0	0	0	0	0	0	0.0128755
												1.35	2.87097	4.55951	3.30742		34.0791	0	0	0	0	0		33.9107	0	0	0	0	0	0	0	0	0.00858369	0.00429185
												1.36	2.88542	4.63947	3.16879		34.3279	0	0	0	0	0		34.1617	0	0	0	0	0	0	0	0	0	0.00429185
												1.37	2.71317	4.96	3.0408		34.5766	0	0	0	0	0		34.4127	0	0	0	0	0	0	0	0	0	0
												1.38	2.96835	4.54191	3.11916		34.8254	0	0	0	0	0		34.6637	0	0	0	0	0	0	0	0	0.0429185	0.0128755
												1.39	3.10155	4.9534	3.08777		35.0741	0	0	0	0	0		34.9147	0	0	0	0	0	0	0	0	0.0343348	0.0257511
												1.4	2.86961	4.83164	2.80883		35.3229	0	0	0	0	0		35.1657	0	0	0	0	0	0	0	0	0.0515021	0.0600858
												1.41	3.30559	5.22204	3.2062		35.5716	0	0	0	0	0		35.4167	0	0	0	0	0	0	0	0	0.0944206	0.150215
												1.42	2.75183	4.70928	2.84135		35.8204	0	0	0	0	0		35.6677	0	0	0	0	0	0	0	0	0.107296	0.270386
												1.43	2.82915	5.08366	3.09187		36.0691	0	0	0	0	0		35.9187	0	0	0	0	0	0	0	0	0.11588	0.51073
												1.44	2.70998	5.89155	3.61255		36.3178	0	0	0	0	0		36.1697	0	0	0	0	0	0	0	0	0.158798	0.686695
												1.45	2.70743	5.09327	3.42103		36.5666	0	0	0	0	0		36.4207	0	0	0	0	0	0	0	0	0.218884	0.703863
												1.46	2.79076	5.61218	3.08619		36.8153	0	0	0	0	0		36.6717	0	0	0	0	0	0	0	0	0.158798	0.622318
												1.47	2.85695	4.55488	3.08013		37.0641	0	0	0	0	0		36.9227	0	0	0	0	0	0	0	0	0.154506	0.44206
												1.48	2.73029	4.25253	2.95249		37.3128	0	0	0	0	0		37.1737	0	0	0	0	0	0	0	0	0.0944206	0.296137
												1.49	2.8206	4.44393	2.98831		37.5616	0	0	0	0	0		37.4247	0	0	0	0	0	0	0	0	0.0901288	0.128755
												1.5	3.01701	4.35861	3.04078		37.8103	0	0	0	0	0		37.6758	0	0	0	0	0	0	0	0	0.0600858	0.0600858
												1.51	3.14733	5.25112	2.92577		38.059	0	0	0	0	0		37.9268	0	0	0	0	0	0	0	0	0.0815451	0.0300429
												1.52	2.67784	5.31712	3.04248		38.3078	0	0	0	0	0		38.1778	0	0	0	0	0	0	0	0	0.0944206	0.00429185
												1.53	3.15783	5.6089	3.58493		38.5565	0	0	0	0	0		38.4288	0	0	0	0	0	0	0	0	0.103004	0
												1.54	3.01004	4.81262	3.21611		38.8053	0	0	0	0	0		38.6798	0	0	0	0	0	0	0	0	0.11588	0
												1.55	3.1925	4.65048	3.2138		39.054	0	0	0	0	0		38.9308	0	0	0	0	0	0	0	0	0.158798	0
												1.56	2.78537	5.83097	3.10323		39.3028	0	0	0	0	0		39.1818	0	0	0	0	0	0	0	0	0.158798	0
												1.57	3.10425	4.78641	3.285		39.5515	0	0	0	0	0		39.4328	0	0	0	0	0	0	0	0	0.184549	0
												1.58	3.13929	4.92725	3.07272		39.8003	0	0	0	0	0		39.6838	0	0	0	0	0	0	0	0	0.283262	0
												1.59	3.21479	4.05599	3.08148		40.049	0	0	0	0	0		39.9348	0	0	0	0	0	0	0	0	0.266094	0
												1.6	2.87481	4.22196	3.02235		40.2977	0	0	0	0	0		40.1858	0.00429185	0.00429185	0.00429185	0.00429185	0.00429185	0.00429185	0.00429185	0.00429185	0.339056	0.00429185
												1.61	2.87617	4.35778	3.16381		40.5465	0	0	0	0	0		40.4368	0	0	0	0	0	0	0	0	0.261803	0
												1.62	3.06479	4.86778	2.92445		40.7952	0	0	0	0	0		40.6878	0	0	0	0	0	0	0	0	0.128755	0
												1.63	2.75231	5.81832	3.30954		41.044	0	0	0	0	0		40.9388	0	0	0	0	0	0	0	0	0.145923	0
												1.64	2.75245	5.20147	3.10833		41.2927	0	0	0	0	0		41.1898	0	0	0	0	0	0	0	0	0.107296	0
												1.65	2.72382	5.40988	3.98767		41.5415	0	0	0	0	0		41.4408	0	0	0	0	0	0	0	0	0.0686695	0
												1.66	2.62587	5.70196	3.47069		41.7902	0	0	0	0	0		41.6918	0	0	0	0	0	0	0	0	0.0429185	0
												1.67	2.99613	4.96917	4.02581		42.0389	0	0	0	0	0		41.9428	0	0	0	0	0	0	0	0	0.0515021	0
												1.68	3.1491	5.94475	3.32175		42.2877	0	0	0	0	0		42.1938	0	0	0	0	0	0	0	0	0.0128755	0
												1.69	2.77007	6.11726	2.95302		42.5364	0	0	0	0	0		42.4448	0	0	0	0	0	0	0	0	0.0257511	0
												1.7	2.74117	5.94406	3.17142		42.7852	0	0	0	0	0		42.6959	0	0	0	0	0	0	0	0	0.0128755	0
												1.71	3.41571	5.98495	3.03447		43.0339	0	0	0	0	0		42.9469	0	0	0	0	0	0	0	0	0.0214592	0
												1.72	3.38386	5.45024	3.19817		43.2827	0	0	0	0	0		43.1979	0	0	0	0	0	0	0	0	0.00429185	0
												1.73	2.82005	6.03331	3.4214		43.5314	0	0	0	0	0		43.4489	0	0	0	0	0	0	0	0	0.0128755	0
												1.74	2.96719	4.51354	3.33837		43.7802	0	0	0	0	0		43.6999	0	0	0	0	0	0	0	0	0.0214592	0
												1.75	2.78162	3.7697	3.31676		44.0289	0	0	0	0	0		43.9509	0	0	0	0	0	0	0	0	0.00429185	0
												1.76	2.57636	5.42378	2.9313		44.2776	0	0	0	0	0		44.2019	0	0	0	0	0	0	0	0	0.00429185	0
												1.77	2.55621	4.32424	3.07809		44.5264	0	0	0	0	0		44.4529	0	0	0	0	0	0	0	0	0.0128755	0
												1.78	2.69556	4.91395	3.30657		44.7751	0	0	0	0	0		44.7039	0	0	0	0	0	0	0	0	0	0
												1.79	3.32575	5.41382	3.08544		45.0239	0	0	0	0	0		44.9549	0	0	0	0	0	0	0	0	0	0
												1.8	2.92089	4.61636	3.25105		45.2726	0	0	0	0	0		45.2059	0	0	0	0	0	0	0	0	0.00858369	0
												1.81	2.75229	5.45381	2.8695		45.5214	0	0	0	0	0		45.4569	0	0	0	0	0	0	0	0	0	0
												1.82	2.69177	6.32059	3.37697		45.7701	0	0	0	0	0		45.7079	0	0	0	0	0	0	0	0	0.00429185	0
												1.83	2.70888	4.67387	2.99897		46.0188	0	0	0	0	0		45.9589	0	0	0	0	0	0	0	0	0	0
												1.84	2.70974	5.52754	3.1305		46.2676	0	0	0	0	0		46.2099	0	0	0	0	0	0	0	0	0	0
												1.85	3.04623	4.06038	3.04941		46.5163	0	0	0	0	0		46.4609	0	0	0	0	0	0	0	0	0.00429185	0
												1.86	2.81063	5.45234	3.31694		46.7651	0	0	0	0	0		46.7119	0	0	0	0	0	0	0	0	0	0
												1.87	3.32025	4.33822	3.19701		47.0138	0	0	0	0	0		46.9629	0	0	0	0	0	0	0	0	0	0
												1.88	2.81843	5.24903	2.79251		47.2626	0	0	0	0	0		47.2139	0	0	0	0	0	0	0	0	0.00858369	0
												1.89	2.90154	5.2908	2.93246		47.5113	0	0	0	0	0		47.4649	0	0	0	0	0	0	0	0	0	0
												1.9	2.66716	4.80187	3.02121		47.7601	0	0	0	0	0		47.716	0	0	0	0	0	0	0	0	0.00429185	0
												1.91	3.2235	4.19322	3.04748		48.0088	0	0	0	0	0		47.967	0	0	0	0	0	0	0	0	0.0214592	0
												1.92	2.91754	5.74579	3.44831		48.2575	0	0	0	0	0		48.218	0	0	0	0	0	0	0	0	0.0171674	0
												1.93	2.6893	4.2703	2.92774		48.5063	0	0	0	0	0		48.469	0	0	0	0	0	0	0	0	0.0300429	0
												1.94	2.68083	4.69723	3.66968		48.755	0	0	0	0	0		48.72	0	0	0	0	0	0	0	0	0.0214592	0
												1.95	2.583	4.82808	3.1563		49.0038	0	0	0	0	0		48.971	0	0	0	0	0	0	0	0	0.0128755	0
												1.96	2.80393	4.74693	3.03019		49.2525	0	0	0	0	0		49.222	0	0	0	0	0	0	0	0	0.0128755	0
												1.97	2.79842	5.03688	3.1499		49.5013	0	0	0	0	0		49.473	0	0	0	0	0	0	0	0	0.00429185	0
												1.98	2.66646	5.13876	3.8727		49.75	0	0	0	0	0		49.724	0	0	0	0	0	0	0	0	0.00429185	0
												1.99	3.15947	5.34088	2.99665									49.975	0.00429185	0.00429185	0.00429185	0.00429185	0.00429185	0.00429185	0.00429185	0.00429185	0.00429185	0.00429185
												2	2.97687	4.64334	3.11187
												2.01	2.64303	5.1608	3.03884
												2.02	2.75876	5.1897	3.03343
												2.03	2.86719	5.20258	2.95743
												2.04	2.704	4.53564	3.27732
												2.05	2.7229	5.0063	3.2047
												2.06	3.48883	4.75415	3.49623
												2.07	2.90726	4.37394	3.27346
												2.08	3.04389	4.71353	3.13221
												2.09	2.64453	5.41179	3.18153
												2.1	3.23898	3.9584	3.35362
												2.11	2.62831	4.39153	2.84961
												2.12	3.6757	3.86812	3.03303
												2.13	3.14456	4.61751	3.33366
												2.14	2.85613	5.8246	3.63635
												2.15	2.68573	4.80734	3.27917
												2.16	2.99405	5.08887	3.21959
												2.17	2.88721	5.34378	3.27903
												2.18	2.96693	4.00095	2.95558
												2.19	2.77434	5.25945	3.10746
												2.2	2.50713	4.75751	2.98544
												2.21	2.92093	4.57158	3.06402
												2.22	2.99123	5.41476	2.88958
												2.23	2.97953	4.47184	2.93551
												2.24	2.8772	5.06051	2.99205
												2.25	2.8624	5.65098	3.32879
												2.26	3.76611	4.04958	3.18131
												2.27	2.85095	5.70653	3.05365
												2.28	2.64449	5.01587	3.28695
												2.29	2.83206	4.92961	2.96582
												2.3	2.83487	4.59872	3.08668
												2.31	2.68677	4.48121	3.07355
												2.32	3.40213	4.71728	3.21709
												2.33	2.8015	4.76602	2.95607
												2.34	2.74541	4.85743	2.91673
												2.35	3.60675	4.05526	3.03112
												2.36	2.93325	3.89502	2.8948
												2.37	2.84926	4.50621	3.1496
												2.38	2.68019	5.18872	3.18245
												2.39	2.77349	5.05008	3.07354
												2.4	3.03944	4.65531	3.09982
												2.41	2.93643	4.15163	3.03505
												2.42	2.92013	4.912	3.40961
												2.43	2.57172	4.6059	2.91853
												2.44	3.25649	4.59794	2.89462
												2.45	2.59303	4.52821	2.92705
												2.46	3.57595	4.26386	3.03403
												2.47	2.57045	4.01589	3.00144
												2.48	7.10491	4.13887	3.17842
												2.49	7.78562	4.20609	2.9064
												2.5	6.67311	4.38944	2.97245
												2.51	7.18825	3.689	2.98696
												2.52	7.77952	4.22025	2.94825
												2.53	2.98101	4.31651	2.84064
												2.54	3.84224	4.88657	3.14677
												2.55	2.95339	4.11637	2.88512
												2.56	2.82275	4.91876	3.10282
												2.57	2.54379	3.95227	3.02908
												2.58	2.783	4.72293	3.00096
												2.59	2.67635	4.34687	2.87324
												2.6	3.31654	3.9953	2.87287
												2.61	2.78153	5.10131	3.10369
												2.62	2.84608	4.57537	3.06758
												2.63	2.85644	4.36513	3.01593
												2.64	2.64273	4.1143	3.24661
												2.65	2.68804	4.86596	2.96392
												2.66	2.68407	4.44333	2.99108
												2.67	2.83212	3.95942	3.12972
												2.68	3.08902	3.74448	2.95887
												2.69	2.87014	4.67883	3.02542
												2.7	2.73438	4.83429	3.197
												2.71	2.72952	4.34413	2.98044
												2.72	2.87126	4.90514	2.93973
												2.73	2.99189	4.28366	2.94882
												2.74	2.63042	5.06418	2.99172
												2.75	2.95123	4.19985	3.02362
												2.76	2.75826	4.49118	2.96405
												2.77	2.69489	4.18605	2.92533
												2.78	3.36915	4.10467	3.12815
												2.79	2.63272	3.97506	2.89377
												2.8	2.679	3.86117	3.07537
												2.81	2.89557	4.75513	3.00036
												2.82	3.03043	4.56807	3.1187
												2.83	2.78882	4.23483	2.96126
												2.84	2.86718	4.17513	2.94404
												2.85	2.77005	4.59838	3.04206
												2.86	2.59585	4.42392	2.98388
												2.87	2.67148	4.63354	3.14913
												2.88	2.79177	4.67746	3.11814
												2.89	2.94419	4.47737	3.00909
												2.9	2.54463	4.31239	2.93152
												2.91	2.98919	3.30547	2.88993
												2.92	2.70284	4.57536	3.01362
												2.93	3.06135	4.03084	2.89693
												2.94	2.70366	4.18662	2.98095
												2.95	2.82254	4.69106	3.05118
												2.96	2.83861	4.01258	3.02121
												2.97	2.65009	4.15261	2.87968
												2.98	2.61695	4.41776	2.87301
												2.99	3.03362	3.58766	3.16581
												3	3.07464	4.47899	2.8956
												3.01	2.981	4.29686	3.00492
												3.02	2.81387	3.73521	3.18156
												3.03	2.84807	4.72221	2.92461
												3.04	2.64607	4.27643	2.97357
												3.05	2.84251	3.32125	2.97017
												3.06	2.76092	3.84208	3.08139
												3.07	3.04266	3.66369	2.94296
												3.08	2.95953	3.75992	2.99891
												3.09	2.7059	4.12861	3.17256
												3.1	2.65178	4.47524	2.8355
												3.11	2.62553	5.05026	3.12724
												3.12	2.79755	4.4191	2.92
												3.13	2.89648	4.19897	2.84342
												3.14	2.90029	3.66332	2.99851
												3.15	2.72611	4.26427	2.89335
												3.16	2.93043	4.36726	3.04879
												3.17	2.81846	5.18663	2.94309
												3.18	2.90076	3.88037	2.96315
												3.19	2.74302	3.88299	2.98983
												3.2	2.85203	4.091	2.92065
												3.21	3.25879	4.52472	2.94266
												3.22	2.95541	4.03772	3.08303
												3.23	2.73368	4.49794	3.00031
												3.24	3.06285	4.33891	3.08274
												3.25	2.84877	4.31886	3.00186
												3.26	2.80726	4.3875	2.84388
												3.27	2.71298	4.18898	2.87628
												3.28	2.7913	4.1744	3.19007
												3.29	2.7803	4.82565	3.00226
												3.3	2.7576	4.40423	2.96388
												3.31	2.58902	4.27535	3.02382
												3.32	2.83699	4.97992	3.01263
												3.33	2.9155	3.98927	2.98984
												3.34	2.63705	4.07716	3.01384
												3.35	2.82053	4.15799	3.0251
												3.36	2.7447	4.70147	3.01904
												3.37	3.23201	4.37278	2.93781
												3.38	3.10319	4.68208	2.98971
												3.39	2.64233	4.29989	2.91387
												3.4	2.67702	4.22435	3.81009
												3.41	2.59553	4.34447	2.97937
												3.42	3.18342	4.24865	3.20349
												3.43	2.73315	4.69401	2.86164
												3.44	2.88234	4.29195	2.93948
												3.45	3.12893	4.34567	3.07197
												3.46	2.76252	4.27396	3.07676
												3.47	3.3654	3.84786	2.89475
												3.48	2.67228	4.87357	3.26452
												3.49	2.91815	4.198	3.09119
												3.5	2.673	4.0233	2.95637
												3.51	2.52906	4.35425	3.04825
												3.52	2.87735	3.70806	3.17265
												3.53	2.79634	4.61145	3.11147
												3.54	2.7267	4.10383	2.88682
												3.55	3.17423	4.60967	3.02205
												3.56	2.89361	4.33298	2.9789
												3.57	2.69324	3.9803	2.89654
												3.58	3.09932	4.04682	2.92195
												3.59	2.7954	3.77894	3.1406
												3.6	2.81214	4.50956	2.88545
												3.61	2.75097	3.85022	2.95968
												3.62	2.84101	4.10258	3.01233
												3.63	2.93449	3.99373	3.05941
												3.64	2.90914	3.76033	2.8858
												3.65	2.82175	4.24965	3.02913
												3.66	2.72484	4.66974	2.89154
												3.67	2.96115	3.71854	2.99601
												3.68	2.81904	4.11462	2.96438
												3.69	2.73417	3.68137	3.06967
												3.7	2.71912	3.97758	2.91559
												3.71	3.01014	4.4751	2.94802
												3.72	2.77085	3.74441	3.07686
												3.73	2.76094	4.17568	2.98636
												3.74	2.98818	4.05212	2.8972
												3.75	2.88781	4.17166	2.86103
												3.76	2.76635	3.77011	2.86877
												3.77	2.83147	3.90679	3.04147
												3.78	3.89013	4.18651	3.06434
												3.79	2.88137	4.03533	3.04532
												3.8	2.67333	4.28927	2.9413
												3.81	2.96757	3.57046	3.21137
												3.82	2.92635	4.12163	2.96054
												3.83	2.94037	3.75901	2.95054
												3.84	3.01594	3.75623	2.92151
												3.85	2.8554	3.46632	2.91737
												3.86	3.03232	3.74137	2.97297
												3.87	2.8013	4.30255	3.07036
												3.88	2.79084	3.7136	3.07033
												3.89	2.69916	3.94012	2.9852
												3.9	2.84656	4.11368	2.86966
												3.91	2.79649	3.76005	3.04784
												3.92	2.7659	4.07558	3.09549
												3.93	3.14321	3.98794	2.93942
												3.94	2.92541	3.79098	2.97606
												3.95	2.80235	3.72422	2.85155
												3.96	2.90162	3.67494	3.10642
												3.97	2.84753	3.59492	3.05592
												3.98	3.46255	3.70609	2.98445
												3.99	2.98928	4.04554	3.30671
												4	2.84943	4.04234	2.84962
												4.01	2.72907	3.93219	2.91596
												4.02	2.63127	3.83731	2.96504
												4.03	2.99721	3.71484	2.91619
												4.04	2.85601	4.47517	2.8737
												4.05	2.55568	4.44456	2.92546
												4.06	2.88009	3.8675	2.95087
												4.07	2.89535	4.13906	3.03976
												4.08	2.736	3.37133	3.29348
												4.09	6.55062	3.55226	3.17632
												4.1	6.43509	3.28892	3.15464
												4.11	5.74786	4.30324	3.07808
												4.12	6.95197	3.96619	2.91055
												4.13	6.25395	3.40427	3.04486
												4.14	5.73772	3.71448	2.89047
												4.15	6.90498	3.68314	3.0768
												4.16	6.8802	3.78169	3.01513
												4.17	6.54299	4.02738	2.98048
												4.18	6.38319	4.08501	2.95046
												4.19	7.85328	3.96614	2.72252
												4.2	6.40933	4.21639	2.88728
												4.21	6.59466	4.13829	3.22413
												4.22	6.2043	3.23623	3.26915
												4.23	6.4685	4.03622	3.12613
												4.24	6.43056	3.50189	3.05032
												4.25	6.48947	4.39871	2.9552
												4.26	6.27811	3.29828	3.09801
												4.27	5.64265	3.70142	3.05566
												4.28	6.08462	3.71478	3.21999
												4.29	6.81329	3.24373	3.03502
												4.3	6.2081	3.35023	3.07848
												4.31	5.33395	4.1264	2.94602
												4.32	5.79286	3.40663	3.06913
												4.33	6.70792	3.7311	2.91886
												4.34	7.00807	4.18021	3.10934
												4.35	5.64396	3.77131	2.95329
												4.36	6.08525	3.58107	3.08608
												4.37	6.93062	3.06648	2.92985
												4.38	6.42191	3.50762	3.14042
												4.39	6.71047	3.84066	3.03832
												4.4	6.55021	4.05096	3.23622
												4.41	5.41819	3.98928	3.08743
												4.42	4.25487	3.30859	3.0339
												4.43	6.15735	3.52123	3.13125
												4.44	6.72508	3.96107	3.00115
												4.45	5.16217	4.34742	3.09623
												4.46	6.13426	3.28981	2.96251
												4.47	5.70758	3.8449	2.95629
												4.48	5.72544	3.30697	3.14044
												4.49	6.3869	3.56619	3.24801
												4.5	6.78995	3.45784	3.06535
												4.51	6.6095	3.47049	3.10043
												4.52	6.40671	3.55671	3.2326
												4.53	5.96248	3.82583	3.02796
												4.54	6.18043	3.57795	3.21477
												4.55	6.50191	3.94345	3.11462
												4.56	5.84999	3.85392	3.04376
												4.57	6.09023	3.77449	3.1057
												4.58	6.15389	3.82446	3.07488
												4.59	5.77696	3.91825	3.02206
												4.6	6.85585	4.10691	3.23173
												4.61	6.97959	3.39088	3.21404
												4.62	6.83721	3.31356	3.22732
												4.63	6.34727	3.58652	3.04323
												4.64	5.57004	3.79614	2.98831
												4.65	6.73645	3.90226	2.91848
												4.66	6.3839	3.76161	3.17077
												4.67	6.0606	3.05927	3.14256
												4.68	7.14215	3.033	3.41455
												4.69	5.97207	3.25455	3.23637
												4.7	6.48589	4.17227	2.89085
												4.71	3.24628	3.31621	3.09996
												4.72	2.66123	3.32567	3.45102
												4.73	3.01122	4.03799	3.19689
												4.74	2.62926	3.63138	3.10077
												4.75	2.93102	3.50519	3.07325
												4.76	2.77309	3.32998	3.26837
												4.77	2.64328	3.8689	3.07879
												4.78	3.06113	4.36219	2.90969
												4.79	2.88888	4.41632	2.98841
												4.8	2.86682	4.18283	2.90894
												4.81	3.01493	3.8923	3.03742
												4.82	2.76731	4.08656	2.92565
												4.83	3.29224	3.30677	2.92144
												4.84	2.79962	4.02827	3.133
												4.85	2.72868	4.28857	2.84158
												4.86	3.10702	3.77049	3.14706
												4.87	2.84096	3.8639	3.04171
												4.88	2.60583	3.89682	3.13086
												4.89	2.76904	3.82365	3.08124
												4.9	2.68876	3.84097	2.99853
												4.91	3.19938	4.35519	2.90142
												4.92	2.59127	3.87623	3.10981
												4.93	2.92457	3.58506	3.16407
												4.94	2.55496	4.13812	2.90528
												4.95	2.91784	3.50027	3.1082
												4.96	2.67753	4.25582	3.16646
												4.97	2.68093	3.71983	3.14002
												4.98	2.89441	4.38889	3.09651
												4.99	2.65856	3.37064	3.13125
												5	2.81053	4.36464	2.97036
												5.01	2.75384	3.80222	2.96676
												5.02	2.61705	4.14782	3.07564
												5.03	3.31483	4.21001	3.19557
												5.04	2.97695	4.02188	3.10309
												5.05	2.81507	4.07209	3.00146
												5.06	2.77903	3.93332	3.39141
												5.07	2.74734	4.5697	3.1233
												5.08	3.02845	3.94817	2.99679
												5.09	2.99931	3.90799	3.06532
												5.1	2.94071	5.16484	3.28575
												5.11	3.00235	4.21983	3.10647
												5.12	2.8567	3.99388	2.96492
												5.13	2.95288	3.92394	2.93164
												5.14	2.95818	3.83612	2.88612
												5.15	2.97964	3.98626	2.83606
												5.16	2.93204	3.44229	3.18627
												5.17	2.50128	3.2446	3.21262
												5.18	2.6855	3.69997	3.01418
												5.19	2.66264	4.56444	3.42257
												5.2	2.73624	3.4803	3.09518
												5.21	2.84557	3.74237	2.93432
												5.22	3.22102	3.75218	2.91354
												5.23	2.91655	3.5185	2.96607
												5.24	2.71132	4.02429	2.91374
												5.25	2.78369	3.75882	2.97156
												5.26	2.96571	3.51396	3.22332
												5.27	2.81074	4.23621	2.98085
												5.28	2.99847	4.31671	2.96013
												5.29	2.65378	4.63953	3.02702
												5.3	2.60457	4.13803	3.10309
												5.31	2.72037	4.1312	2.90018
												5.32	2.60619	3.95204	2.95104
												5.33	2.7393	4.38763	2.91829
												5.34	2.91733	3.49014	3.18286
												5.35	2.96162	4.01865	3.16257
												5.36	3.1111	4.0127	3.14204
												5.37	3.50598	3.73186	2.97461
												5.38	2.68259	3.88386	3.01797
												5.39	2.90785	3.98892	3.08386
												5.4	2.67081	3.43692	3.21069
												5.41	2.65706	3.43413	2.94552
												5.42	2.72609	3.37607	3.09286
												5.43	2.94345	3.8731	3.01719
												5.44	2.95459	3.54474	3.19878
												5.45	2.92542	3.35947	3.07379
												5.46	2.98945	3.89129	2.91136
												5.47	2.81345	4.43746	2.95442
												5.48	2.69903	4.12807	3.09012
												5.49	2.78045	4.59259	2.97223
												5.5	5.98654	4.05248	3.03008
												5.51	7.3171	3.86301	3.01603
												5.52	6.78552	3.93587	2.97814
												5.53	7.05885	4.28443	2.98042
												5.54	7.08155	4.01655	2.90318
												5.55	6.57936	4.15882	3.06377
												5.56	6.93321	4.04091	3.00964
												5.57	5.9701	4.11442	2.90743
												5.58	6.11682	3.52672	3.07084
												5.59	6.93076	3.90231	2.90806
												5.6	6.58619	3.62545	3.0266
												5.61	6.31872	3.92763	2.90083
												5.62	6.03609	3.8544	3.00941
												5.63	7.23325	4.09348	3.03704
												5.64	7.07502	3.78797	3.02566
												5.65	6.7191	3.70447	3.08731
												5.66	6.56907	4.02674	2.99492
												5.67	6.15401	3.93685	2.94551
												5.68	4.48827	3.66422	3.12395
												5.69	7.01475	4.14542	2.92285
												5.7	6.82592	3.50664	2.99098
												5.71	2.62071	3.96546	3.0243
												5.72	2.80127	3.98097	2.97057
												5.73	2.80711	4.07534	2.97591
												5.74	2.68097	3.83494	3.08499
												5.75	2.70261	4.46078	3.00266
												5.76	2.66102	4.24184	3.02932
												5.77	2.88094	3.71103	2.9642
												5.78	2.8244	3.7067	2.97292
												5.79	2.88935	4.19624	2.91463
												5.8	2.81281	4.06814	3.1186
												5.81	3.17795	3.51546	3.15844
												5.82	4.00887	4.1055	3.06192
												5.83	2.78306	3.38579	3.07762
												5.84	2.71007	3.74219	3.23583
												5.85	3.01015	3.65161	2.98188
												5.86	2.71842	4.01099	3.02759
												5.87	2.71808	3.91845	3.07889
												5.88	3.04413	3.65001	2.99691
												5.89	2.80229	3.84378	3.05652
												5.9	3.10019	3.94969	2.84535
												5.91	2.7771	3.69272	3.13557
												5.92	2.82544	3.40827	3.13139
												5.93	2.69492	3.65118	3.05353
												5.94	2.81303	4.36909	3.00535
												5.95	2.68231	3.65331	2.90357
												5.96	2.73307	4.21595	2.87884
												5.97	2.59377	3.81499	3.19874
												5.98	2.83491	3.12295	3.13395
												5.99	2.91101	3.76219	2.9813
												6	3.15707	3.58794	3.12798
												6.01	2.72517	4.3739	2.97122
												6.02	2.94306	3.27212	3.10395
												6.03	2.72098	3.77691	3.05511
												6.04	3.02167	3.74868	3.2377
												6.05	2.66322	3.79924	2.9839
												6.06	2.71823	4.28668	2.98606
												6.07	2.74447	4.34092	2.81497
												6.08	3.00314	3.5676	3.06036
												6.09	2.67001	4.00339	3.09219
												6.1	2.94194	3.57779	3.03121
												6.11	5.70432	3.45469	3.04666
												6.12	6.26657	3.69502	3.08745
												6.13	6.46158	3.61576	3.05674
												6.14	4.63959	3.97908	3.01645
												6.15	2.87833	3.78963	2.90915
												6.16	2.61557	3.59828	3.02521
												6.17	2.849	4.12376	2.94721
												6.18	2.77587	3.99167	3.09179
												6.19	2.85637	3.68301	3.07117
												6.2	2.72262	3.36121	3.05318
												6.21	4.08596	4.04297	2.89103
												6.22	2.82165	4.12393	2.99524
												6.23	2.62227	4.27657	2.93595
												6.24	3.30333	3.83658	3.18488
												6.25	2.77383	4.05148	3.14788
												6.26	2.77278	3.57924	3.23647
												6.27	2.68676	4.06343	3.13307
												6.28	2.89366	3.56311	3.17033
												6.29	2.84463	3.65733	3.02695
												6.3	2.68426	4.41116	3.0531
												6.31	2.73658	4.47425	2.86448
												6.32	2.88526	3.50779	3.74329
												6.33	5.74474	3.63351	3.83826
												6.34	6.50553	3.80271	3.06819
												6.35	5.60805	3.41655	3.28555
												6.36	6.86817	3.41838	3.0895
												6.37	2.66722	3.88405	2.79421
												6.38	2.89494	3.85917	2.96049
												6.39	2.81312	3.4698	3.13117
												6.4	2.86808	4.01472	2.90602
												6.41	2.73739	3.34694	3.11154
												6.42	2.60999	3.9211	3.01016
												6.43	2.62506	3.66552	3.02363
												6.44	2.7434	4.6781	2.92974
												6.45	2.86627	3.69414	3.18684
												6.46	2.84755	3.87158	3.138
												6.47	2.77768	3.65371	3.16525
												6.48	2.77573	4.51691	3.19384
												6.49	2.72236	4.75949	3.21085
												6.5	2.88673	4.02135	3.02113
												6.51	2.64236	4.88391	3.15304
												6.52	2.66693	4.01195	3.03263
												6.53	2.62633	3.84216	3.08713
												6.54	2.75906	3.7173	3.24942
												6.55	2.82838	3.93415	3.213
												6.56	3.10916	5.21971	3.0379
												6.57	2.83091	4.5617	3.21101
												6.58	2.81224	4.1346	3.05594
												6.59	2.80994	5.05909	3.22378
												6.6	2.79035	3.91623	2.89164
												6.61	2.76648	3.89963	3.29441
												6.62	2.73409	4.41221	3.14336
												6.63	2.90982	3.68102	3.04539
												6.64	2.75436	3.96144	3.27039
												6.65	2.90856	3.93872	3.08031
												6.66	2.79646	5.32129	3.11553
												6.67	2.95382	4.68457	3.02382
												6.68	2.90437	4.52261	3.05871
												6.69	2.7576	4.48196	3.11238
												6.7	2.62727	4.56002	2.95203
												6.71	2.71461	4.50166	3.00692
												6.72	2.61159	5.75186	3.10551
												6.73	2.76177	4.17018	3.1177
												6.74	3.2108	4.393	3.09646
												6.75	2.89777	4.33337	3.05375
												6.76	2.90509	4.54039	2.98367
												6.77	2.85883	4.5671	3.05043
												6.78	2.69757	4.49706	2.98619
												6.79	2.76699	4.70494	3.0445
												6.8	2.8491	4.51647	3.0592
												6.81	2.87758	4.40728	3.30868
												6.82	2.62676	4.4137	2.96493
												6.83	2.66295	4.45614	2.97915
												6.84	2.84598	4.4059	3.08618
												6.85	3.09579	4.43597	3.0228
												6.86	2.936	4.21428	2.92989
												6.87	2.89566	4.36995	3.18211
												6.88	2.71228	4.49224	3.0628
												6.89	2.79446	4.51796	2.92908
												6.9	2.75912	4.246	3.16874
												6.91	2.6942	4.62083	2.95128
												6.92	3.22309	4.95939	3.03623
												6.93	2.83262	4.4688	3.06015
												6.94	2.70373	4.33539	3.02503
												6.95	2.67953	4.28926	3.13074
												6.96	3.05934	4.35806	3.1478
												6.97	2.97581	4.75727	3.09915
												6.98	3.045	5.30924	2.95139
												6.99	2.82649	4.01929	3.16188
												7	2.77372	4.41132	3.077
												7.01	3.02867	4.34537	3.21621
												7.02	2.87847	4.96007	2.92586
												7.03	2.73536	4.49759	3.00843
												7.04	2.82794	4.29413	3.04661
												7.05	2.63679	4.63627	2.91782
												7.06	2.78672	4.06638	3.01613
												7.07	2.53047	4.10094	3.0096
												7.08	3.07207	3.86187	3.12915
												7.09	2.60601	3.73454	3.12236
												7.1	2.79504	5.25958	2.95143
												7.11	3.40141	4.59995	3.10077
												7.12	2.85736	4.41595	2.90574
												7.13	2.85273	4.60401	3.05897
												7.14	2.6942	4.47435	3.04173
												7.15	3.03951	3.69197	3.04084
												7.16	2.85232	3.69252	3.1281
												7.17	3.00072	4.14716	3.01466
												7.18	2.76565	4.69768	3.09527
												7.19	2.68572	4.42453	3.03537
												7.2	2.94234	3.64997	3.0112
												7.21	2.69869	3.55223	2.93322
												7.22	2.66124	4.28252	3.0071
												7.23	2.87442	3.92303	3.16972
												7.24	2.97968	3.90788	3.16269
												7.25	5.6384	5.06863	3.22052
												7.26	5.9666	4.098	2.97579
												7.27	5.74696	3.68197	2.99043
												7.28	6.19607	4.20391	3.01624
												7.29	6.032	3.84968	2.85101
												7.3	6.55616	3.13878	2.95479
												7.31	2.65784	3.90635	3.00807
												7.32	2.6922	4.02386	3.04441
												7.33	2.6942	4.29477	3.16911
												7.34	2.72051	4.19009	3.17124
												7.35	3.24682	4.21399	2.93675
												7.36	2.63335	4.3678	2.95043
												7.37	2.78591	4.34968	2.87686
												7.38	2.74102	4.24373	2.88739
												7.39	2.56018	4.06662	3.16202
												7.4	2.91069	3.88181	2.88981
												7.41	2.94001	4.51753	2.9675
												7.42	2.64485	3.81463	3.00358
												7.43	2.74862	3.90444	2.9213
												7.44	3.02247	4.59998	3.02895
												7.45	2.79801	3.96682	3.01164
												7.46	2.74842	4.04357	3.00684
												7.47	2.84481	4.27864	3.15421
												7.48	2.86312	3.92014	3.06358
												7.49	2.70437	4.49812	3.18226
												7.5	2.89342	3.55947	2.96199
												7.51	2.58385	4.58533	3.10536
												7.52	2.72157	3.98038	2.94976
												7.53	2.8048	3.62887	3.08484
												7.54	3.01353	4.4692	3.22329
												7.55	3.33529	3.31263	3.15011
												7.56	3.00219	3.82573	2.95423
												7.57	2.77166	4.3688	3.02404
												7.58	2.93708	3.72335	2.91127
												7.59	3.21112	4.00238	3.04843
												7.6	2.81038	4.02975	2.90084
												7.61	2.65486	3.87634	3.07694
												7.62	2.94483	4.29614	3.04024
												7.63	2.87376	4.56727	3.16309
												7.64	3.13354	4.24399	2.91338
												7.65	2.91352	4.15227	3.11659
												7.66	2.9984	4.12717	2.95403
												7.67	2.72476	4.87562	3.07487
												7.68	2.62225	3.58968	3.14252
												7.69	3.08816	4.76162	3.02534
												7.7	2.69412	3.91708	3.11258
												7.71	2.83842	4.91216	2.85153
												7.72	2.65546	5.6234	3.03427
												7.73	2.62763	4.59415	2.93952
												7.74	2.78197	4.02208	3.13398
												7.75	2.77862	5.62483	3.03641
												7.76	2.85253	4.30306	3.08622
												7.77	2.97017	4.83449	3.12461
												7.78	2.80931	4.2056	3.00999
												7.79	2.76668	4.98719	2.95099
												7.8	2.64783	3.7072	3.15173
												7.81	2.68008	5.3115	2.8847
												7.82	2.70788	4.14678	3.00343
												7.83	2.77519	4.1521	3.07977
												7.84	2.83899	4.019	3.14297
												7.85	2.84638	3.78817	3.15472
												7.86	2.72951	3.73132	2.89513
												7.87	3.15882	4.33576	2.87817
												7.88	3.02733	3.93673	2.86424
												7.89	3.17287	3.787	3.03911
												7.9	2.61175	3.8225	2.9468
												7.91	2.57749	3.76297	3.23013
												7.92	2.83361	4.22128	3.06567
												7.93	2.60839	3.9	3.02662
												7.94	2.79507	4.02349	3.05601
												7.95	2.75281	3.73063	3.13518
												7.96	3.36285	3.95814	2.95381
												7.97	3.05816	4.42349	3.09687
												7.98	2.83368	4.00573	3.12424
												7.99	2.67714	3.82934	3.06328
												8	2.94392	4.08073	3.06273
												8.01	2.68859	4.40526	2.97554
												8.02	2.72315	4.11432	2.95508
												8.03	2.86445	3.74737	2.96749
												8.04	2.58167	4.22565	3.06788
												8.05	2.82028	4.59156	2.94217
												8.06	2.73443	3.76437	3.04985
												8.07	2.71495	4.3313	3.17305
												8.08	2.79706	4.43917	3.06936
												8.09	2.71398	4.59185	3.1034
												8.1	2.65249	4.37171	3.1773
												8.11	2.79953	4.22679	2.98031
												8.12	2.73428	3.91834	2.96673
												8.13	2.78689	3.85991	3.03394
												8.14	2.82663	4.61814	2.93584
												8.15	2.75094	4.48109	3.00136
												8.16	2.56534	5.00814	3.18181
												8.17	2.80999	3.45585	3.11414
												8.18	2.72062	4.62291	3.00953
												8.19	2.66547	3.6505	3.14458
												8.2	2.7979	3.98808	2.99683
												8.21	2.59198	3.95321	3.03908
												8.22	2.79014	3.6116	3.06661
												8.23	2.51186	3.77513	3.06923
												8.24	2.60126	3.71723	3.06689
												8.25	2.6126	3.7606	3.17546
												8.26	2.83009	4.04759	3.02599
												8.27	2.65248	3.88264	3.17551
												8.28	2.6755	4.32667	3.05286
												8.29	2.72178	4.87941	3.04018
												8.3	3.00278	3.45826	3.12095
												8.31	2.96867	4.17892	3.00878
												8.32	2.60592	4.04172	3.22255
												8.33	6.09379	3.82402	3.25255
												8.34	4.61556	3.95052	3.24985
												8.35	5.20187	4.97947	3.13864
												8.36	2.84922	4.21872	3.05176
												8.37	2.75488	4.58807	3.06765
												8.38	3.02736	4.35153	3.0505
												8.39	2.7813	4.45783	2.99544
												8.4	2.73701	4.46618	3.21234
												8.41	2.83802	4.09695	2.91735
												8.42	2.84164	4.68919	3.23834
												8.43	2.93609	4.17718	2.90278
												8.44	2.89549	4.01931	3.16505
												8.45	3.96501	3.54737	3.20214
												8.46	3.30603	3.69407	3.01166
												8.47	3.63705	3.72509	3.17426
												8.48	2.85131	3.90252	3.18567
												8.49	2.93786	3.91445	3.14813
												8.5	2.71584	3.87648	3.1811
												8.51	2.73968	4.48775	3.18837
												8.52	3.1424	4.01223	3.12725
												8.53	2.78081	4.28497	3.01207
												8.54	2.90811	4.09878	3.06658
												8.55	2.90473	4.11536	2.99268
												8.56	2.63314	3.53977	3.19765
												8.57	2.6335	3.8457	2.98228
												8.58	2.83049	3.57191	3.12806
												8.59	2.74177	4.02495	3.13587
												8.6	3.44251	3.85607	3.13872
												8.61	2.74228	3.54819	3.06863
												8.62	2.80268	3.90318	3.0227
												8.63	2.73858	4.57305	3.13908
												8.64	2.78674	3.99169	3.12808
												8.65	2.81972	4.15702	3.01169
												8.66	2.81438	3.45297	3.06469
												8.67	2.56024	4.40196	3.14497
												8.68	2.63445	3.89632	3.12845
												8.69	3.12904	4.17888	3.25833
												8.7	3.08326	3.16879	2.97129
												8.71	2.86526	3.82771	3.04524
												8.72	2.78837	4.17782	3.09294
												8.73	2.91795	3.92291	3.12661
												8.74	2.61625	3.89124	3.1788
												8.75	2.73903	3.83561	3.14356
												8.76	2.68967	4.18781	3.11451
												8.77	3.06778	4.06682	3.16853
												8.78	2.97767	4.1816	3.08325
												8.79	3.19142	4.63054	3.02264
												8.8	2.86389	3.98925	3.02698
												8.81	3.17933	3.79869	3.10438
												8.82	2.77688	3.94764	3.30094
												8.83	2.90725	3.67464	3.24628
												8.84	2.93582	3.59239	3.08955
												8.85	2.73829	3.76905	3.21905
												8.86	2.71726	3.61326	3.11952
												8.87	2.8401	3.54617	3.07242
												8.88	3.47614	3.65034	2.98305
												8.89	2.74127	3.9157	3.05477
												8.9	2.65246	3.48504	3.10769
												8.91	2.56024	4.22292	3.2118
												8.92	2.76142	3.85397	3.10849
												8.93	3.257	3.70745	3.16735
												8.94	2.8098	4.27255	3.17245
												8.95	2.63329	4.07315	3.00031
												8.96	6.02243	4.32162	3.07261
												8.97	2.77472	4.30447	3.08558
												8.98	2.93591	3.87803	3.08179
												8.99	2.71113	3.27325	3.07629
												9	2.58518	4.2271	3.25574
												9.01	2.90363	3.60173	3.07142
												9.02	5.70281	3.73367	3.03564
												9.03	7.09047	3.89736	3.12041
												9.04	7.61899	4.24114	3.3529
												9.05	6.40846	3.95889	3.18381
												9.06	7.10212	3.66014	2.87087
												9.07	6.27956	3.45396	3.04757
												9.08	6.86319	3.56306	3.09092
												9.09	7.32228	3.35356	3.12964
												9.1	7.00135	3.50161	3.1893
												9.11	7.66465	3.4342	3.06135
												9.12	7.06024	4.0191	3.02973
												9.13	5.15189	3.78331	3.07069
												9.14	6.58916	3.66879	2.97765
												9.15	3.13214	3.79514	2.99984
												9.16	3.12869	3.97104	3.24005
												9.17	2.59965	4.22123	3.0645
												9.18	2.71256	3.55433	2.99014
												9.19	3.00459	4.25306	3.09448
												9.2	2.86209	4.13057	3.02771
												9.21	2.57842	3.95923	3.17069
												9.22	3.35062	4.12274	3.22547
												9.23	2.73678	3.81238	2.9847
												9.24	2.76786	4.05088	2.94965
												9.25	3.23422	3.72138	3.02681
												9.26	2.75319	3.55467	3.34629
												9.27	2.93907	3.93313	3.19819
												9.28	2.96905	3.79571	2.94118
												9.29	2.82219	4.02625	3.07113
												9.3	3.08354	3.52645	3.06664
												9.31	3.0622	3.63447	3.35061
												9.32	2.5495	3.60078	3.21089
												9.33	2.74246	4.54035	2.97003
												9.34	2.70902	3.49923	3.02699
												9.35	2.73583	3.71949	2.9421
												9.36	2.95292	3.45175	3.08289
												9.37	2.81016	3.69981	3.20714
												9.38	2.76284	3.78828	3.17199
												9.39	2.90515	3.85003	3.06604
												9.4	3.15462	3.5342	3.01941
												9.41	2.81958	3.60551	2.99598
												9.42	2.92207	3.46816	3.0697
												9.43	2.64698	3.85347	3.13989
												9.44	2.60629	3.96057	3.23731
												9.45	3.00471	3.97754	3.05994
												9.46	2.85549	4.46902	3.03306
												9.47	3.27319	3.7965	3.16579
												9.48	2.77643	4.0171	3.2383
												9.49	2.80736	4.01642	3.25026
												9.5	2.73173	4.62601	3.11979
												9.51	2.71258	5.23852	3.1076
												9.52	2.52456	4.10979	3.02813
												9.53	3.19355	3.90593	3.18032
												9.54	3.70981	3.81415	3.09094
												9.55	2.96668	3.74924	3.04863
												9.56	2.80864	3.98554	3.15552
												9.57	2.76348	3.93009	3.22266
												9.58	2.84449	4.17777	3.15336
												9.59	2.86544	4.42976	3.12113
												9.6	2.82465	3.64134	3.19663
												9.61	2.75848	3.97697	3.11706
												9.62	2.81097	4.21193	3.19532
												9.63	2.76201	3.44584	3.22032
												9.64	3.07843	3.75228	2.96377
												9.65	2.95246	4.01308	3.09647
												9.66	2.6875	3.85782	3.05031
												9.67	2.98564	3.81928	3.17434
												9.68	2.86188	3.74527	3.17406
												9.69	3.65959	3.95353	3.11228
												9.7	2.7745	3.58274	3.13149
												9.71	2.89372	4.21659	3.15127
												9.72	2.71831	3.50993	3.2902
												9.73	2.57198	4.20966	3.15408
												9.74	2.79627	3.965	3.10429
												9.75	2.79001	3.49805	3.26795
												9.76	2.60772	4.75168	3.12519
												9.77	3.3467	4.08755	3.08464
												9.78	2.57185	3.45762	3.13233
												9.79	3.14518	3.93954	3.06923
												9.8	2.8113	4.12714	3.13504
												9.81	2.68975	4.76897	3.00885
												9.82	2.89565	3.78869	3.22219
												9.83	2.97164	4.02752	3.00409
												9.84	2.78024	4.63797	3.21215
												9.85	2.87947	3.81584	3.11619
												9.86	2.69885	4.19075	3.21686
												9.87	2.71835	4.52402	3.11312
												9.88	2.69059	4.10277	3.18517
												9.89	2.97868	4.32696	3.13781
												9.9	2.72685	3.89479	2.99607
												9.91	2.93887	4.0535	3.01752
												9.92	2.93721	3.83827	3.13227
												9.93	2.88282	3.96558	2.94008
												9.94	2.52968	3.8948	3.08667
												9.95	3.49263	3.61588	3.10788
												9.96	2.72822	3.70232	3.06262
												9.97	3.34609	3.55941	3.19157
												9.98	3.41068	3.51076	3.08813
												9.99	3.18867	3.72127	3.1415
												10	3.21973	3.54002	3.06171
												10.01	3.01365	4.02971	3.26194
												10.02	2.99544	4.4357	3.03098
												10.03	3.07022	3.84164	3.1326
												10.04	2.90002	3.78429	3.08384
												10.05	2.90908	4.37245	3.07063
												10.06	2.7025	4.65364	3.13224
												10.07	2.85806	4.46425	3.22134
												10.08	2.57021	4.55693	3.20549
												10.09	2.85549	4.27465	3.08038
												10.1	2.82851	3.80138	3.06327
												10.11	2.94481	3.84261	3.31623
												10.12	2.70007	4.08228	3.24296
												10.13	2.98991	3.92653	3.12704
												10.14	2.53543	4.92918	3.16765
												10.15	3.39038	4.32144	2.95824
												10.16	3.03055	3.95357	3.12513
												10.17	2.86196	3.89811	2.98453
												10.18	3.25399	5.25924	3.12291
												10.19	2.826	4.27491	2.99632
												10.2	2.91426	3.86309	3.1167
												10.21	3.011	4.09993	3.19154
												10.22	2.86783	3.55637	3.10358
												10.23	2.72919	3.68094	3.09178
												10.24	2.78478	4.02478	3.12778
												10.25	2.87488	3.86983	3.10243
												10.26	3.11822	3.77628	3.01655
												10.27	3.33129	3.73618	2.90429
												10.28	3.01415	3.60967	3.02231
												10.29	2.8775	3.88098	2.95223
												10.3	2.704	4.47471	3.1956
												10.31	3.00741	4.1535	3.14517
												10.32	3.01262	4.37775	3.08442
												10.33	2.75598	4.63469	2.96001
												10.34	2.86629	4.73193	3.11862
												10.35	2.85622	4.42816	2.93691
												10.36	2.87799	3.72294	3.18314
												10.37	2.7788	3.4711	3.08422
												10.38	2.86069	4.00638	3.1104
												10.39	3.05385	4.25186	3.1981
												10.4	2.77547	3.72631	3.17292
												10.41	3.01471	3.72999	3.14214
												10.42	3.05068	4.78395	3.20116
												10.43	3.52423	3.77836	3.1076
												10.44	2.65325	3.8916	2.95756
												10.45	2.67058	4.27943	3.17722
												10.46	2.91934	4.17971	3.15195
												10.47	2.85059	3.85029	2.96503
												10.48	2.71975	3.48568	3.14577
												10.49	2.64714	3.68802	3.15768
												10.5	2.83077	4.58938	3.2646
												10.51	2.80796	4.22727	3.13803
												10.52	2.66223	3.6796	3.13251
												10.53	2.76275	3.68799	3.00561
												10.54	2.70383	3.65971	3.22634
												10.55	2.92079	3.5327	3.15123
												10.56	2.63091	4.01202	3.32148
												10.57	2.67796	3.58336	3.11551
												10.58	2.70067	3.95487	3.21788
												10.59	2.98492	3.96479	3.05304
												10.6	2.85255	4.27676	3.0213
												10.61	2.73675	3.40763	3.12852
												10.62	2.85085	3.89442	3.08559
												10.63	2.6754	3.84791	3.14674
												10.64	2.75047	3.79686	3.15395
												10.65	2.73643	3.75929	3.27255
												10.66	2.85912	3.63056	3.15956
												10.67	2.75552	3.52069	3.03709
												10.68	3.01134	3.64997	3.09606
												10.69	2.78608	3.69345	3.18465
												10.7	2.65273	4.10854	3.31348
												10.71	2.72162	3.64171	3.14217
												10.72	2.87039	3.43401	2.95548
												10.73	2.82156	4.01374	3.27951
												10.74	2.6177	3.45144	3.11284
												10.75	3.12208	4.19276	3.22619
												10.76	2.5689	4.51759	3.03351
												10.77	3.24946	3.68407	3.17613
												10.78	2.84134	4.70846	3.18727
												10.79	2.8928	3.26353	3.1889
												10.8	3.22877	3.68189	3.29769
												10.81	2.74768	3.4294	3.33641
												10.82	2.71434	4.35155	3.08782
												10.83	2.89965	3.81926	3.02119
												10.84	2.67848	3.28586	3.14277
												10.85	2.81864	4.72528	2.99682
												10.86	2.76336	4.50841	3.03238
												10.87	2.72353	4.20229	3.28983
												10.88	2.74437	3.77954	3.31088
												10.89	2.59463	4.67937	3.16684
												10.9	2.71524	3.5188	3.08615
												10.91	2.76532	3.57866	3.17049
												10.92	2.79389	3.78826	3.13773
												10.93	2.70218	4.31762	3.12369
												10.94	2.63612	4.28097	3.12905
												10.95	2.87196	3.98976	3.05283
												10.96	2.99693	4.80943	3.16069
												10.97	2.70917	3.99381	3.14673
												10.98	2.87897	3.85295	3.04431
												10.99	2.65864	4.32796	2.97954
												11	3.24141	3.7958	3.07637
												11.01	2.65416	3.81722	3.19597
												11.02	2.85884	3.42417	3.11716
												11.03	2.83386	3.97644	3.02492
												11.04	3.01336	3.48449	3.08503
												11.05	2.9016	3.73354	3.1733
												11.06	2.61991	4.49656	3.21295
												11.07	3.29115	4.6165	3.24382
												11.08	3.04078	3.5697	3.27299
												11.09	2.73907	4.41974	2.99553
												11.1	2.98434	4.09464	3.03186
												11.11	2.64732	3.80417	3.07861
												11.12	2.93719	4.37554	3.17405
												11.13	2.80406	3.89369	3.22486
												11.14	2.87341	4.05161	3.06853
												11.15	3.23402	3.3391	3.20193
												11.16	2.83395	3.77925	3.05908
												11.17	2.78325	4.72016	3.29574
												11.18	2.86369	4.2372	2.96834
												11.19	2.80898	4.00172	3.11905
												11.2	2.83602	3.37774	3.09768
												11.21	2.6668	4.47426	3.04403
												11.22	2.8316	4.49801	3.10074
												11.23	2.95945	4.208	3.17971
												11.24	2.89281	3.7366	3.04263
												11.25	3.24872	4.10035	3.15975
												11.26	2.73235	4.02324	3.04455
												11.27	2.79138	3.82624	3.05266
												11.28	2.60197	3.33333	3.06635
												11.29	2.80954	4.6523	3.20199
												11.3	2.80152	3.60523	3.13538
												11.31	3.23203	4.80648	3.07795
												11.32	2.68712	4.30476	3.14
												11.33	2.6954	4.05212	2.98776
												11.34	2.94467	3.67435	3.16594
												11.35	2.88838	3.82381	3.25156
												11.36	3.09188	3.23708	3.11949
												11.37	2.95753	3.467	3.13964
												11.38	3.04041	3.97913	2.94838
												11.39	2.6153	4.30144	3.18896
												11.4	2.80156	3.65374	3.05099
												11.41	3.23514	4.96629	3.07653
												11.42	2.58474	3.99462	3.00888
												11.43	2.98589	4.02248	3.11009
												11.44	3.06677	3.73126	3.02401
												11.45	2.6202	4.29974	3.03325
												11.46	2.57759	3.90985	3.0784
												11.47	2.97968	3.53236	3.10378
												11.48	2.75561	3.42776	3.12848
												11.49	2.71505	3.96703	3.14277
												11.5	2.90188	3.14817	3.05924
												11.51	2.79362	3.8847	3.198
												11.52	3.10433	4.24395	3.07465
												11.53	2.78532	4.88824	3.03983
												11.54	2.80624	3.8383	3.03345
												11.55	2.7474	3.89053	2.93791
												11.56	2.71674	3.61942	2.99874
												11.57	2.79895	3.99297	3.01072
												11.58	2.87414	3.65588	3.42709
												11.59	2.62912	4.08404	3.05032
												11.6	3.25536	4.1534	3.20701
												11.61	2.71688	4.90087	3.10707
												11.62	2.63691	5.2811	3.20276
												11.63	2.75145	4.11058	3.15025
												11.64	3.33167	3.39062	3.36114
												11.65	2.9074	3.60589	3.02683
												11.66	2.5513	4.35587	3.13751
												11.67	3.06336	4.34058	3.12839
												11.68	2.98129	3.63191	3.1377
												11.69	2.76004	4.28702	3.22554
												11.7	2.8902	3.66352	3.17123
												11.71	2.62641	4.68224	3.15598
												11.72	2.80414	3.74161	3.21781
												11.73	2.90463	3.51416	3.13831
												11.74	2.77265	4.22774	3.11869
												11.75	2.90637	4.26492	3.05994
												11.76	2.618	4.75043	3.03752
												11.77	2.74117	4.30673	2.94705
												11.78	2.80634	3.96767	3.1226
												11.79	2.62995	4.11619	3.30723
												11.8	2.99928	5.26005	3.04284
												11.81	2.67604	4.42275	3.14878
												11.82	2.67461	4.14576	2.98225
												11.83	2.70711	4.30026	3.03217
												11.84	2.8285	4.33147	3.09926
												11.85	3.03268	3.97382	3.03968
												11.86	2.89346	3.7788	3.19368
												11.87	2.73756	4.38693	3.11652
												11.88	2.81281	3.57828	3.14349
												11.89	3.04284	4.42734	3.08776
												11.9	2.68382	4.23323	3.03477
												11.91	2.60263	4.21761	2.93295
												11.92	2.8147	4.4021	3.33193
												11.93	2.7949	4.37601	3.03355
												11.94	2.95299	4.03983	3.20474
												11.95	2.81472	4.40623	2.99714
												11.96	2.7859	3.96032	3.3449
												11.97	2.82762	4.11881	3.32912
												11.98	2.57482	4.04374	3.07759
												11.99	3.07726	4.17764	3.01404
												12	2.82106	3.74308	3.20303
												12.01	2.7458	3.87187	3.04921
												12.02	3.08992	3.63524	3.1068
												12.03	2.67232	4.17317	3.07172
												12.04	2.82823	4.42874	2.88253
												12.05	2.82602	4.31546	2.97412
												12.06	2.90299	3.84991	3.36815
												12.07	3.003	4.27737	3.27046
												12.08	3.14245	4.11011	3.04607
												12.09	2.85213	4.29373	3.18517
												12.1	2.84837	3.73867	2.92489
												12.11	2.7213	4.15942	3.22963
												12.12	2.96793	4.03112	3.19058
												12.13	3.03689	4.05296	2.95006
												12.14	2.86709	4.58089	3.21618
												12.15	2.90947	3.8864	3.08285
												12.16	3.06425	3.38908	3.09086
												12.17	3.12568	4.67339	3.04442
												12.18	2.79729	4.04129	3.26844
												12.19	2.91044	3.96913	3.09002
												12.2	2.68402	4.096	3.07806
												12.21	2.94763	3.33409	3.47108
												12.22	2.94305	3.67044	3.14055
												12.23	2.60994	4.00619	3.06241
												12.24	3.36712	3.91589	3.09923
												12.25	3.50627	4.14089	3.01121
												12.26	2.98557	4.3479	3.09892
												12.27	2.83654	3.80207	3.21443
												12.28	2.79093	3.79265	2.88982
												12.29	2.78301	4.00674	3.14601
												12.3	2.6625	3.54435	3.21435
												12.31	2.64048	4.00815	3.24261
												12.32	2.83725	3.40221	3.12572
												12.33	2.67331	3.37525	3.14924
												12.34	2.68881	3.84794	3.0727
												12.35	3.6597	3.66963	3.07008
												12.36	2.93097	4.01069	3.01132
												12.37	3.02194	4.54416	3.17055
												12.38	3.99021	3.60249	3.24181
												12.39	2.69	3.82434	3.07548
												12.4	2.81155	3.34313	3.29025
												12.41	2.74431	4.06503	2.99596
												12.42	2.86649	3.81834	2.9955
												12.43	3.55619	4.54711	3.19572
												12.44	2.67482	3.84805	3.20339
												12.45	2.78622	3.90302	3.08292
												12.46	2.66579	3.81254	3.00301
												12.47	2.84575	3.92529	3.09163
												12.48	2.67835	3.71221	3.15027
												12.49	2.91757	3.72404	3.06532
												12.5	2.71253	4.85728	3.10032
												12.51	2.63385	4.32222	3.0264
												12.52	3.10014	4.35633	3.20328
												12.53	2.71725	3.77623	3.0982
												12.54	2.65673	3.76078	3.02132
												12.55	2.72706	4.0687	3.05047
												12.56	2.89231	3.46424	3.04959
												12.57	2.98079	3.57082	2.86823
												12.58	3.05261	4.28038	3.03816
												12.59	2.58352	3.5136	3.05087
												12.6	2.8076	3.86857	3.17325
												12.61	2.7393	3.6967	3.08204
												12.62	2.90538	4.32864	3.05055
												12.63	3.3786	3.66684	3.08558
												12.64	2.83487	4.49567	3.13562
												12.65	2.81968	4.16551	3.04835
												12.66	2.94781	4.12852	3.05038
												12.67	2.76114	3.63551	3.04614
												12.68	2.61374	4.17263	3.06324
												12.69	3.13268	4.89654	2.99457
												12.7	2.79938	3.72986	3.19112
												12.71	3.08862	3.88307	3.14256
												12.72	2.92392	4.11059	3.27412
												12.73	2.66925	4.11951	3.04179
												12.74	2.90644	4.25444	3.0189
												12.75	2.73186	3.81352	2.88407
												12.76	2.86838	4.53517	3.03317
												12.77	2.59421	4.03063	3.09002
												12.78	2.67828	4.31121	3.11661
												12.79	3.01617	3.79496	3.22447
												12.8	2.65358	4.1513	3.07112
												12.81	3.16156	4.40514	3.13753
												12.82	2.72298	3.96155	3.29164
												12.83	2.73235	3.18129	3.19409
												12.84	2.68952	4.60673	3.05009
												12.85	2.55368	3.45735	3.24503
												12.86	2.78769	4.35954	3.2659
												12.87	3.29849	3.81301	3.0952
												12.88	2.93875	4.07273	3.21915
												12.89	2.87732	3.84467	3.19626
												12.9	2.81382	3.93118	3.02861
												12.91	2.78729	4.54225	3.05915
												12.92	2.77014	4.33888	3.07815
												12.93	2.93927	4.65823	3.29274
												12.94	2.67798	3.71633	2.96566
												12.95	3.74824	3.26877	3.05432
												12.96	2.79289	3.49012	3.06605
												12.97	2.92029	3.53617	3.0068
												12.98	2.61923	3.59016	3.08521
												12.99	2.61866	3.65865	3.22691
												13	2.80002	3.98719	3.10462
												13.01	3.28088	3.85019	3.24481
												13.02	2.56628	4.89895	2.97407
												13.03	2.79986	4.00031	3.23204
												13.04	2.67695	3.73738	3.21922
												13.05	2.62942	3.88602	3.15622
												13.06	2.65566	4.29447	3.17442
												13.07	2.83779	4.01673	3.06862
												13.08	3.01871	4.71962	3.16289
												13.09	2.8462	4.2287	3.20841
												13.1	3.07139	3.36233	3.04908
												13.11	2.66514	4.20053	3.11478
												13.12	3.3646	3.61409	2.99717
												13.13	2.97753	4.16803	3.17563
												13.14	2.69605	4.06237	3.05542
												13.15	2.83254	4.20537	2.91453
												13.16	2.59405	4.55548	2.95907
												13.17	2.60717	4.44146	2.95339
												13.18	3.12261	3.79868	3.07299
												13.19	3.01723	3.59495	3.17034
												13.2	2.98932	4.09366	2.99592
												13.21	2.93963	4.27412	3.21933
												13.22	2.87962	4.26761	2.99716
												13.23	2.81087	4.09096	3.15358
												13.24	2.95277	4.82848	3.20117
												13.25	3.30439	3.724	3.0232
												13.26	2.75124	4.05782	3.09178
												13.27	2.71819	3.76392	2.99846
												13.28	2.86333	4.33132	3.00702
												13.29	2.54824	4.54184	3.28817
												13.3	2.72427	4.20578	3.02318
												13.31	3.15583	4.48403	3.0381
												13.32	3.30952	4.36481	3.03244
												13.33	2.96815	3.7341	3.16738
												13.34	3.04305	3.76579	2.96027
												13.35	3.0515	4.45339	3.18722
												13.36	3.31893	3.3035	3.08882
												13.37	3.36601	3.49281	3.17846
												13.38	3.36586	3.59395	3.12142
												13.39	2.57466	4.45884	2.99593
												13.4	2.90607	3.88991	3.05076
												13.41	3.20526	4.27419	3.03492
												13.42	2.88242	4.07007	3.01049
												13.43	2.64504	4.23453	3.43206
												13.44	2.99881	4.05084	3.09302
												13.45	2.56582	4.44491	3.13801
												13.46	3.06588	3.05428	3.20272
												13.47	3.44083	3.57492	3.19572
												13.48	3.02212	3.7888	3.34123
												13.49	3.14505	3.66896	3.02121
												13.5	2.70774	4.64453	3.10935
												13.51	2.63493	4.0025	3.09791
												13.52	2.59818	3.95757	3.11481
												13.53	2.79622	4.54789	3.11852
												13.54	2.89737	3.68626	3.11233
												13.55	2.90187	3.93469	3.02352
												13.56	2.93413	4.20634	3.26368
												13.57	2.69175	3.42508	3.03929
												13.58	2.78789	3.95683	3.12637
												13.59	2.75057	4.66364	3.0927
												13.6	2.61807	3.78166	3.22126
												13.61	3.03183	4.65968	3.00893
												13.62	2.5533	4.02524	3.26881
												13.63	2.66866	3.90194	3.12325
												13.64	2.98013	3.58253	3.16458
												13.65	2.93236	3.72329	2.94115
												13.66	3.06559	3.77947	3.14226
												13.67	2.78028	3.57551	3.09113
												13.68	2.91271	3.62849	2.99368
												13.69	2.69946	3.76861	2.99516
												13.7	2.63994	3.6677	3.1283
												13.71	2.89793	4.091	3.0615
												13.72	2.81992	4.1677	2.92614
												13.73	2.87715	4.19366	3.05198
												13.74	2.94027	3.6582	3.10942
												13.75	2.86863	4.23188	3.34629
												13.76	2.60267	3.74741	3.0908
												13.77	2.72955	3.70433	2.96739
												13.78	2.69977	3.34798	3.1808
												13.79	3.31158	4.50635	3.04853
												13.8	2.74887	3.89408	2.98551
												13.81	2.70308	3.93497	3.04916
												13.82	2.74622	4.06666	3.08092
												13.83	2.8918	4.86266	3.15339
												13.84	2.91429	3.78027	3.06857
												13.85	2.8682	3.9424	3.28869
												13.86	3.12051	3.67592	2.97075
												13.87	2.8227	4.00833	3.18591
												13.88	2.7917	4.06748	2.9941
												13.89	2.75646	4.15041	3.07487
												13.9	2.80172	4.3765	2.99064
												13.91	3.02902	4.18586	3.17761
												13.92	3.04841	4.26752	3.16291
												13.93	3.40293	4.43275	3.18291
												13.94	2.79861	4.58805	2.99886
												13.95	2.69918	3.38823	3.0901
												13.96	2.85065	4.36995	2.9596
												13.97	2.93149	3.702	3.19297
												13.98	2.62394	3.77439	3.08744
												13.99	2.62118	3.85458	3.06738
												14	3.00311	4.45908	3.08206
												14.01	2.68794	3.67618	3.12228
												14.02	3.02597	3.79761	3.00422
												14.03	2.63783	4.25443	3.06243
												14.04	2.64807	3.69987	3.19986
												14.05	2.66141	3.31076	3.13933
												14.06	2.76329	4.04637	3.04597
												14.07	2.71746	3.94318	3.09715
												14.08	2.86842	4.18242	3.20397
												14.09	2.73127	3.76875	3.24669
												14.1	2.64463	3.88968	3.08017
												14.11	3.92121	3.51836	3.07899
												14.12	2.91121	3.70903	3.23299
												14.13	2.6787	3.72877	3.15184
												14.14	2.98737	3.80133	3.15535
												14.15	2.71978	4.19525	3.27734
												14.16	2.90533	4.19145	2.96213
												14.17	2.86914	4.57474	3.0927
												14.18	2.80341	4.45375	3.16558
												14.19	3.19326	4.25909	3.08639
												14.2	2.64586	3.66269	3.06827
												14.21	2.83755	3.91634	3.15146
												14.22	2.73513	4.1401	3.05826
												14.23	2.89985	3.59236	3.1644
												14.24	3.24439	3.65282	3.13044
												14.25	2.9586	4.03864	3.04395
												14.26	2.58723	4.23761	3.12436
												14.27	2.64516	5.24309	2.83584
												14.28	2.77199	4.09567	3.10011
												14.29	2.89206	4.51882	3.15755
												14.3	2.7322	4.49357	3.00734
												14.31	3.1224	4.36357	3.06606
												14.32	3.22412	3.19291	3.1707
												14.33	3.03361	4.12673	3.13794
												14.34	2.81219	4.42234	3.12949
												14.35	2.92058	3.89508	3.31909
												14.36	2.54757	4.23021	3.19378
												14.37	2.77397	3.95539	3.04931
												14.38	3.67977	4.83163	3.06803
												14.39	2.96807	3.6368	3.24293
												14.4	2.95822	3.86863	3.20594
												14.41	2.87513	3.30778	3.21863
												14.42	2.67822	3.81056	3.09951
												14.43	3.17022	3.67496	3.22014
												14.44	2.93282	3.93904	3.17885
												14.45	6.42631	3.73336	3.03622
												14.46	6.62661	3.82052	3.09508
												14.47	5.77921	3.83441	3.06728
												14.48	6.14614	3.18359	3.10018
												14.49	2.74841	3.66526	3.16471
												14.5	2.99446	3.62346	3.13761
												14.51	3.15595	3.65355	3.18944
												14.52	2.63603	4.01647	3.07559
												14.53	3.17233	3.52073	3.06554
												14.54	2.9417	3.97174	3.0333
												14.55	2.66308	3.8256	3.06576
												14.56	2.77427	4.21162	2.86436
												14.57	2.74841	5.11384	3.04312
												14.58	2.78843	4.18771	3.13276
												14.59	2.62456	4.46426	3.02022
												14.6	2.96394	4.39485	3.27802
												14.61	2.69826	3.57143	3.0071
												14.62	3.07296	3.75665	3.09302
												14.63	2.60049	4.33371	3.16415
												14.64	2.79582	4.02985	3.07363
												14.65	2.6814	4.11969	3.14654
												14.66	3.19654	4.19904	2.87868
												14.67	3.11573	3.74678	3.13111
												14.68	2.80181	3.74912	3.01594
												14.69	2.62042	3.837	3.08146
												14.7	2.68992	4.41908	3.22648
												14.71	2.95246	4.04481	3.08957
												14.72	2.853	3.83299	2.95644
												14.73	2.71702	4.64222	3.21102
												14.74	2.78099	4.09703	3.03747
												14.75	2.64934	4.83788	3.08676
												14.76	2.67475	4.94747	3.14607
												14.77	2.74837	4.22544	3.35233
												14.78	2.9776	3.94406	3.14272
												14.79	2.92203	4.24818	3.15612
												14.8	2.74202	4.68773	3.08087
												14.81	2.69717	3.82554	3.04379
												14.82	2.82439	3.69259	2.99696
												14.83	2.74625	3.67639	3.23296
												14.84	2.91293	4.18799	2.92382
												14.85	2.61909	4.19734	3.17368
												14.86	3.27523	4.35051	3.09873
												14.87	3.11379	4.49414	2.98952
												14.88	2.78865	4.15538	3.13348
												14.89	2.74144	3.89331	3.11568
												14.9	2.78223	4.14597	3.10342
												14.91	2.67505	3.76593	3.15761
												14.92	2.77364	3.57583	3.18213
												14.93	2.6771	4.27238	3.09925
												14.94	2.80431	3.85392	3.10811
												14.95	3.41715	3.92435	3.13233
												14.96	2.7953	4.03899	2.97471
												14.97	2.78499	4.00046	3.0767
												14.98	2.7636	4.14814	3.06795
												14.99	2.68817	4.54308	3.20866
												15	2.65888	4.03078	2.98814
												15.01	2.70004	3.69723	2.94334
												15.02	2.62676	3.50061	3.42177
												15.03	2.89432	3.704	3.16338
												15.04	2.6041	4.01605	3.12365
												15.05	2.63746	3.63755	3.14124
												15.06	3.06354	3.91127	3.23071
												15.07	6.20583	4.1025	3.13558
												15.08	5.25015	4.14035	3.2689
												15.09	2.78312	4.60283	3.37083
												15.1	2.79311	4.15519	3.27705
												15.11	2.71475	4.30261	3.06887
												15.12	2.67005	4.55551	3.11753
												15.13	2.88724	4.03746	3.05741
												15.14	2.89841	5.0094	3.12855
												15.15	3.12565	3.9997	3.12413
												15.16	2.76808	3.83414	2.94744
												15.17	4.6603	4.14985	3.04813
												15.18	6.43523	4.08943	2.95173
												15.19	5.64195	3.40322	3.16688
												15.2	3.06529	3.79951	3.15237
												15.21	2.90768	3.97909	3.0936
												15.22	2.65347	4.50346	3.20327
												15.23	2.73437	4.53138	3.11193
												15.24	2.93185	3.66396	3.1326
												15.25	2.91443	4.2945	3.12477
												15.26	2.79059	4.58568	3.071
												15.27	2.7149	4.33958	3.14947
												15.28	2.84104	4.60801	2.94169
												15.29	2.80646	4.23444	3.00827
												15.3	2.91833	3.8312	3.07561
												15.31	2.92498	4.73448	3.13727
												15.32	2.59881	4.04339	3.07092
												15.33	2.72009	4.08297	3.15499
												15.34	3.1908	4.05729	2.97413
												15.35	2.6354	3.7326	2.95641
												15.36	2.78268	4.97354	3.25235
												15.37	2.58983	4.0944	3.0144
												15.38	2.68239	4.55023	3.09462
												15.39	2.69434	3.71443	2.93084
												15.4	2.66719	3.62468	3.15422
												15.41	3.13311	3.92551	3.16415
												15.42	2.85114	4.01498	3.19074
												15.43	2.7053	3.59444	3.31301
												15.44	3.21274	3.64958	3.13065
												15.45	2.70007	3.76194	2.8949
												15.46	2.95188	4.1574	3.15674
												15.47	2.94603	4.3388	3.14279
												15.48	2.71508	4.166	3.05921
												15.49	2.5811	4.31125	3.05562
												15.5	2.81641	3.61905	3.22228
												15.51	2.80525	3.44393	3.14583
												15.52	3.26945	4.39606	3.10352
												15.53	2.8037	4.08276	2.94102
												15.54	2.68101	4.08657	3.26039
												15.55	2.79478	4.01016	3.14176
												15.56	2.80125	4.23048	3.19057
												15.57	2.68615	3.98385	3.13708
												15.58	3.06516	3.71993	3.10768
												15.59	3.00181	3.73854	3.20351
												15.6	2.63551	3.83413	3.24607
												15.61	2.90777	4.33626	3.11163
												15.62	2.63951	3.82615	3.1586
												15.63	3.05325	4.19486	3.03498
												15.64	2.86235	4.47657	3.1309
												15.65	2.7986	3.81148	3.41424
												15.66	2.6031	4.45972	3.17809
												15.67	2.63744	4.21696	2.9511
												15.68	2.85917	3.78272	2.93757
												15.69	2.96725	4.14045	3.15698
												15.7	2.92599	4.15798	3.12283
												15.71	2.61094	4.29574	3.15587
												15.72	2.68561	5.54634	3.10347
												15.73	2.8884	4.21762	3.31247
												15.74	2.70036	4.09279	3.03394
												15.75	2.71748	3.5769	3.22904
												15.76	2.83457	4.00664	3.07697
												15.77	3.56091	3.99004	3.20931
												15.78	3.15438	4.25445	3.28407
												15.79	2.87273	3.98629	3.14777
												15.8	3.17816	4.52037	3.12247
												15.81	3.05864	4.10462	3.24585
												15.82	2.71123	4.355	3.0929
												15.83	3.56779	3.77446	3.0207
												15.84	2.97681	3.49254	3.01227
												15.85	2.7176	4.17208	3.13288
												15.86	2.97649	4.03989	3.25813
												15.87	2.66857	4.37047	3.28253
												15.88	2.78521	4.34722	3.19187
												15.89	2.93528	4.55431	3.1813
												15.9	2.93046	4.04238	3.02934
												15.91	2.83282	4.15486	3.19716
												15.92	3.32879	3.80229	3.01753
												15.93	2.70435	4.09048	3.15951
												15.94	2.71364	4.54061	3.22581
												15.95	2.69277	4.30533	3.12163
												15.96	2.97836	4.39936	3.32296
												15.97	2.7161	4.39179	3.26939
												15.98	2.65444	4.55472	3.1492
												15.99	3.11666	3.77563	3.07019
												16	2.90906	4.30006	2.92986
												16.01	2.75619	3.93387	3.59281
												16.02	2.65165	4.27412	3.47202
												16.03	3.02545	3.98882	3.43623
												16.04	2.72692	3.83118	3.83802
												16.05	3.17342	4.55234	3.62598
												16.06	2.82825	4.51026	3.74133
												16.07	2.75935	4.05414	3.59391
												16.08	2.89214	4.47404	3.65928
												16.09	2.97749	4.24483	3.66462
												16.1	2.75778	3.72817	3.44116
												16.11	2.90019	3.84539	3.53521
												16.12	2.74796	3.83113	3.52529
												16.13	3.17542	3.59231	3.84009
												16.14	3.4448	3.19378	3.65805
												16.15	2.83978	3.99331	3.66674
												16.16	2.6802	4.07378	3.5788
												16.17	2.79606	4.6198	3.65358
												16.18	2.73149	4.29003	3.52835
												16.19	2.69407	4.23979	3.37028
												16.2	2.83691	3.92472	3.41431
												16.21	2.733	3.87663	3.53874
												16.22	2.81602	4.24102	4.00024
												16.23	2.81688	3.44574	3.55019
												16.24	2.90284	4.20135	3.53172
												16.25	2.81896	3.69689	3.67025
												16.26	2.77128	3.78246	3.61808
												16.27	2.8426	3.35406	3.63911
												16.28	2.9203	3.54875	3.60707
												16.29	2.95797	4.28797	3.74347
												16.3	2.84374	3.61383	3.52039
												16.31	2.92035	3.72459	3.5906
												16.32	2.75512	3.48857	3.68532
												16.33	3.04908	3.77576	3.75428
												16.34	2.64414	3.30118	3.5436
												16.35	3.12027	4.19734	3.75579
												16.36	2.92654	3.33627	3.61998
												16.37	3.12746	3.88314	3.52019
												16.38	2.86155	4.63653	3.74256
												16.39	2.8358	3.83444	3.50293
												16.4	2.81698	3.52656	3.58667
												16.41	2.82799	4.11518	3.48101
												16.42	3.07669	3.65726	3.69679
												16.43	2.69397	3.6918	3.87534
												16.44	2.95458	3.85531	3.59485
												16.45	2.94223	4.34498	3.60922
												16.46	2.77669	4.06898	3.45988
												16.47	2.75743	3.99513	3.59192
												16.48	2.87958	3.93513	3.62304
												16.49	2.80809	4.76246	3.55109
												16.5	3.04156	4.33152	3.60892
												16.51	3.11261	4.1588	3.5819
												16.52	2.69996	4.22473	3.8189
												16.53	3.15379	3.98514	3.62508
												16.54	2.63103	3.48467	3.37761
												16.55	3.01846	4.09687	3.49881
												16.56	2.82786	4.19974	3.42877
												16.57	2.75755	4.02592	3.63078
												16.58	2.72038	4.23779	3.9171
												16.59	2.88446	3.95935	3.49477
												16.6	2.863	3.76205	3.52828
												16.61	2.82698	4.9365	3.73902
												16.62	2.69178	4.50899	3.53059
												16.63	3.37952	3.79464	3.52923
												16.64	2.73275	3.69905	3.52829
												16.65	2.70804	3.9632	3.7066
												16.66	2.77592	3.8682	3.70049
												16.67	3.21602	4.76952	3.70861
												16.68	3.10481	4.33578	3.67619
												16.69	2.63695	4.19945	3.8008
												16.7	2.75142	5.15261	3.69806
												16.71	2.70912	4.02907	3.55451
												16.72	3.72489	4.64594	3.70158
												16.73	2.7063	4.36003	3.53131
												16.74	2.6485	4.44128	3.8589
												16.75	2.827	4.23033	3.64403
												16.76	2.94152	3.88591	3.5521
												16.77	2.77302	3.93675	3.48965
												16.78	2.74003	3.76536	3.53894
												16.79	2.87775	4.07489	3.60602
												16.8	2.7358	3.85588	3.96213
												16.81	2.84094	3.93449	4.09343
												16.82	2.75956	4.34394	3.63438
												16.83	3.02005	5.11806	3.51203
												16.84	2.83629	4.39604	3.75098
												16.85	2.74916	3.88943	3.56162
												16.86	2.78091	4.53461	3.64099
												16.87	3.04214	4.01655	3.67373
												16.88	2.67031	3.73012	4.01388
												16.89	2.66931	3.43583	3.58942
												16.9	3.02521	4.29192	3.57132
												16.91	2.74918	4.79573	3.62302
												16.92	2.67961	4.44889	3.5432
												16.93	2.76689	4.59906	3.51423
												16.94	2.75695	4.3508	3.46365
												16.95	2.63747	5.1245	3.68648
												16.96	2.68112	3.91508	3.50682
												16.97	2.94118	3.41944	3.26887
												16.98	2.97885	3.83774	3.59812
												16.99	2.83288	4.49865	3.56534
												17	2.8338	4.00075	3.81964
												17.01	2.68385	4.04706	3.68616
												17.02	3.10249	3.70829	3.66327
												17.03	2.95855	3.65663	3.60227
												17.04	2.95024	4.17661	3.48032
												17.05	2.62422	3.93956	3.57956
												17.06	2.98552	3.51438	3.5225
												17.07	2.97743	3.65729	3.54442
												17.08	2.86928	3.45436	3.81955
												17.09	2.99931	4.12181	3.55632
												17.1	3.00693	3.94947	3.62171
												17.11	2.93008	4.73965	3.83124
												17.12	3.11086	4.05061	3.87421
												17.13	2.69583	3.66785	3.446
												17.14	2.74103	3.64844	3.51933
												17.15	2.66453	3.78288	3.52411
												17.16	2.87575	3.70376	3.50142
												17.17	2.67282	3.33939	3.78254
												17.18	2.79784	3.2607	3.60685
												17.19	2.76818	3.95024	3.65488
												17.2	3.1811	3.40164	3.7277
												17.21	2.73899	3.67304	3.76017
												17.22	3.34124	3.00246	3.45688
												17.23	2.97076	3.47429	3.68913
												17.24	2.86076	4.14628	3.56462
												17.25	2.56232	3.73777	3.46336
												17.26	3.18778	3.11131	3.38727
												17.27	3.43406	3.6682	3.61659
												17.28	2.89368	3.35316	3.41041
												17.29	2.95751	3.58124	3.87628
												17.3	2.60899	3.88217	3.53546
												17.31	2.97587	3.42204	3.47147
												17.32	2.78618	3.96921	3.53764
												17.33	2.86175	3.48475	3.45692
												17.34	3.03929	4.0647	3.53861
												17.35	2.86737	4.23644	3.35802
												17.36	2.87588	3.71673	3.61276
												17.37	3.22695	3.43025	3.47331
												17.38	2.89684	4.27379	3.53337
												17.39	2.65322	3.60679	3.61966
												17.4	2.76134	3.52964	3.31352
												17.41	2.90244	3.81299	3.59371
												17.42	2.7442	3.53684	3.44295
												17.43	2.73116	3.72805	3.73836
												17.44	2.97252	3.74242	3.5014
												17.45	2.72349	3.11656	3.44801
												17.46	2.62632	3.50721	3.61998
												17.47	2.82678	3.68379	3.85031
												17.48	3.01639	3.7167	3.52522
												17.49	3.59811	3.84957	3.54557
												17.5	2.65767	3.82085	3.66097
												17.51	2.74612	3.74783	3.65158
												17.52	2.80834	3.44655	3.56745
												17.53	2.89002	3.4322	3.64606
												17.54	3.25514	3.75781	3.51347
												17.55	2.95827	4.05069	3.57362
												17.56	2.76369	3.34552	3.55605
												17.57	2.86436	3.26912	3.6215
												17.58	2.71882	3.43993	3.66354
												17.59	2.71132	3.50288	3.70541
												17.6	2.73003	4.01371	3.59342
												17.61	2.9735	3.61057	3.55576
												17.62	3.03949	4.49335	3.5946
												17.63	2.71014	3.77366	3.66004
												17.64	2.94102	4.19026	3.564
												17.65	2.56913	3.6727	3.57044
												17.66	2.90322	3.49992	3.54053
												17.67	2.81156	4.08624	3.62548
												17.68	2.6329	4.20515	3.64047
												17.69	2.86817	3.77713	3.56087
												17.7	3.43041	4.07313	3.66475
												17.71	3.48472	4.18063	3.75672
												17.72	2.68736	3.98843	3.63237
												17.73	2.76163	3.76271	3.61873
												17.74	2.77569	3.57603	3.74085
												17.75	2.8007	3.63229	3.55641
												17.76	2.69585	3.98962	3.4716
												17.77	2.65014	4.45177	3.5594
												17.78	2.94895	4.26618	3.60321
												17.79	2.78226	4.30403	3.64814
												17.8	2.77955	4.01473	3.718
												17.81	2.66016	3.63393	3.67397
												17.82	2.95104	3.86051	3.66668
												17.83	2.7361	3.41028	3.58043
												17.84	2.67221	4.61901	3.66825
												17.85	2.74221	3.49935	3.59983
												17.86	2.70353	3.60872	3.57279
												17.87	2.70524	4.10073	3.63726
												17.88	2.6839	3.85596	3.77237
												17.89	2.93443	3.55301	3.46875
												17.9	2.98236	3.59019	3.74542
												17.91	2.79207	3.63068	3.5557
												17.92	2.79214	3.49792	3.58619
												17.93	3.19253	3.83985	3.76256
												17.94	2.80843	3.76764	3.6865
												17.95	2.74531	3.8003	3.48873
												17.96	2.68134	3.26622	3.76133
												17.97	3.18402	3.99019	3.5904
												17.98	2.89534	3.41269	3.60674
												17.99	2.61807	4.4389	3.78072
												18	2.63418	4.08606	3.7637
												18.01	2.70672	3.59113	3.79131
												18.02	2.6285	3.66008	3.52769
												18.03	3.23275	3.75461	3.56385
												18.04	2.91461	3.78317	3.88684
												18.05	3.05616	3.27825	3.61844
												18.06	2.90239	3.411	3.59083
												18.07	3.0198	3.38801	3.60473
												18.08	2.99174	3.52135	3.57797
												18.09	3.87017	3.31381	3.58292
												18.1	2.79107	2.92779	3.55715
												18.11	2.75731	3.74164	3.5748
												18.12	2.84873	3.56639	3.56256
												18.13	3.59283	3.50052	3.5117
												18.14	2.86423	3.6294	3.38826
												18.15	3.25498	3.50069	3.90976
												18.16	3.03427	3.01097	3.65294
												18.17	2.83679	3.36404	3.72238
												18.18	2.70573	4.09613	3.7338
												18.19	2.68217	3.97889	3.66467
												18.2	2.447	3.3555	3.49823
												18.21	2.89864	3.65506	3.5483
												18.22	3.21965	4.13368	3.48877
												18.23	2.94056	3.53802	3.78812
												18.24	2.697	3.59168	3.64549
												18.25	2.79204	3.47341	3.49084
												18.26	2.7062	3.60852	3.52963
												18.27	3.23795	3.63392	3.76082
												18.28	2.86088	3.46613	3.40404
												18.29	3.15296	3.36427	3.65085
												18.3	2.66153	3.26289	3.4661
												18.31	2.69367	3.36854	3.51578
												18.32	2.73396	3.44465	3.63678
												18.33	2.87153	4.18181	3.54776
												18.34	2.77098	3.0858	3.62705
												18.35	2.78539	3.35995	3.33669
												18.36	2.59037	3.17863	3.76069
												18.37	2.84104	3.53518	3.53147
												18.38	2.84881	3.37942	3.78517
												18.39	2.71808	3.31668	3.62384
												18.4	2.86331	3.5285	3.70937
												18.41	2.64194	4.18809	3.62273
												18.42	2.63225	3.78387	3.48538
												18.43	2.93274	3.39049	3.52795
												18.44	2.74837	3.6093	3.67489
												18.45	2.69367	4.35668	3.96327
												18.46	2.8704	3.43137	3.521
												18.47	2.75639	3.51884	3.82154
												18.48	2.9918	3.33418	3.8178
												18.49	2.53829	3.52734	3.65811
												18.5	2.81276	3.79135	3.70376
												18.51	2.68786	3.44419	3.43167
												18.52	2.61079	3.5318	3.64581
												18.53	2.70612	3.38244	3.62144
												18.54	2.81574	3.44511	3.8075
												18.55	2.96943	3.56982	3.77339
												18.56	2.7943	3.67069	3.62782
												18.57	2.70564	3.65164	3.61005
												18.58	3.51189	4.51723	3.70806
												18.59	2.57975	3.87137	3.5167
												18.6	2.75553	3.85369	3.45953
												18.61	3.03183	3.38728	3.50281
												18.62	2.59172	3.68536	3.53846
												18.63	2.79665	4.13761	3.65638
												18.64	2.69018	4.22737	3.58215
												18.65	2.83371	3.75113	3.70998
												18.66	2.86661	4.21013	3.76992
												18.67	3.15746	3.76554	3.61683
												18.68	2.80657	4.15588	3.56833
												18.69	2.82841	4.16275	3.70689
												18.7	3.08906	3.80496	3.90659
												18.71	2.94821	3.68218	3.78139
												18.72	2.64316	3.39722	3.6103
												18.73	2.96911	3.40717	3.52247
												18.74	2.77839	3.47805	3.69768
												18.75	2.70598	3.53351	3.73887
												18.76	2.73533	3.31832	3.43053
												18.77	2.72039	3.72466	3.31255
												18.78	2.84698	3.80085	3.6466
												18.79	2.92612	4.38116	3.53703
												18.8	2.7633	4.45475	3.72715
												18.81	2.63819	4.0964	3.63715
												18.82	2.80563	3.97988	3.79809
												18.83	2.95853	4.06202	3.6182
												18.84	2.86675	4.42769	3.52688
												18.85	2.77685	3.8754	3.5824
												18.86	2.75622	4.41116	3.50066
												18.87	2.94732	4.5185	3.55944
												18.88	3.15246	3.84206	3.74849
												18.89	3.21212	4.10589	3.63515
												18.9	2.78845	4.23519	3.59409
												18.91	2.82559	3.50364	3.58712
												18.92	2.79172	3.86785	3.64134
												18.93	2.82364	4.04661	4.01544
												18.94	3.26235	4.04513	3.80871
												18.95	2.86331	4.26777	3.72039
												18.96	2.93777	3.21569	3.78076
												18.97	2.74332	3.69969	3.71449
												18.98	2.82869	4.56826	3.61549
												18.99	2.79969	3.4432	3.5943
												19	2.81373	4.50672	3.64125
												19.01	2.87618	3.6045	3.8197
												19.02	2.79714	3.92834	3.83125
												19.03	3.18497	3.8453	3.55707
												19.04	3.34627	3.8632	4.00035
												19.05	2.81036	3.41377	3.86482
												19.06	3.20817	3.78121	3.58744
												19.07	3.12534	3.57332	3.62448
												19.08	2.60227	3.76685	3.55527
												19.09	2.60127	4.038	4.11187
												19.1	2.90657	3.24002	3.84476
												19.11	2.56449	4.0688	3.4439
												19.12	2.67302	3.41395	3.51277
												19.13	2.66999	3.88844	3.75314
												19.14	2.90663	3.51512	3.64801
												19.15	2.77253	3.0953	3.51732
												19.16	2.86359	3.83487	3.68927
												19.17	2.75328	3.99648	3.6445
												19.18	3.65002	3.88227	3.81377
												19.19	3.07515	4.07045	3.49437
												19.2	2.89005	3.14245	3.74056
												19.21	2.68012	3.64076	3.91331
												19.22	2.87341	3.87679	3.80428
												19.23	2.84446	3.5315	3.89786
												19.24	3.95886	3.47808	3.56049
												19.25	3.85811	3.58846	3.60423
												19.26	2.83817	4.11372	3.58167
												19.27	3.26681	3.69119	3.63963
												19.28	2.82277	3.85734	3.63476
												19.29	2.55177	3.7871	3.53465
												19.3	3.17387	4.03041	3.78886
												19.31	2.77551	4.49937	3.82611
												19.32	3.07417	4.63966	3.66443
												19.33	2.75003	3.98276	3.65548
												19.34	3.53006	4.5332	3.69302
												19.35	3.36537	4.98492	3.54937
												19.36	3.07007	4.19249	3.74013
												19.37	3.29851	3.70336	3.59174
												19.38	2.94974	4.06418	3.72735
												19.39	2.87168	4.58224	3.69111
												19.4	2.91743	4.00676	3.63481
												19.41	3.41476	3.85105	3.73001
												19.42	2.58959	4.04618	3.57089
												19.43	2.99565	4.16872	3.80711
												19.44	2.68504	4.17977	3.55393
												19.45	2.70988	4.45059	3.37026
												19.46	2.73133	3.92141	3.91106
												19.47	2.8202	4.57697	3.81156
												19.48	2.63608	4.7232	3.56962
												19.49	2.72714	4.24497	3.45785
												19.5	3.2804	3.5842	3.72358
												19.51	2.79356	3.63493	4.01089
												19.52	2.97452	4.20392	3.45394
												19.53	3.00536	5.06031	3.86242
												19.54	2.66802	3.44231	3.65221
												19.55	2.79903	4.9445	3.58823
												19.56	3.00422	3.69269	3.53689
												19.57	2.83348	4.16496	3.83765
												19.58	2.7477	4.68436	3.72449
												19.59	2.77588	4.35885	3.70067
												19.6	2.62353	4.73287	3.54603
												19.61	2.68367	3.91849	3.53662
												19.62	2.98822	4.66734	4.02407
												19.63	2.84231	4.07049	3.72239
												19.64	2.91455	4.66025	3.87629
												19.65	2.7964	4.49309	3.53726
												19.66	2.86288	4.23938	3.78619
												19.67	3.23515	4.51701	3.42038
												19.68	2.99583	4.66996	3.80614
												19.69	2.6594	4.12748	3.64751
												19.7	2.77995	4.82141	3.84011
												19.71	2.82548	4.11178	3.66839
												19.72	2.90367	4.17741	3.69181
												19.73	2.98691	3.61172	3.46589
												19.74	2.68629	3.87801	3.60378
												19.75	2.78686	5.11017	3.60825
												19.76	2.8238	3.77598	3.34419
												19.77	2.68792	4.99442	3.54868
												19.78	2.62994	5.45074	3.60308
												19.79	2.93468	4.39229	3.6108
												19.8	2.80742	4.06915	3.69413
												19.81	2.50483	4.44189	3.84955
												19.82	2.996	4.51871	3.47318
												19.83	2.85948	4.95999	3.25237
												19.84	2.704	4.65951	3.44334
												19.85	2.96613	4.95145	3.98052
												19.86	2.84986	5.09838	3.50551
												19.87	2.64249	5.00046	3.30726
												19.88	2.91905	4.25489	3.64311
												19.89	2.80426	4.72344	3.47679
												19.9	2.58578	3.76126	3.38421
												19.91	2.66634	4.4593	3.57258
												19.92	2.85813	4.61841	3.42
												19.93	2.77006	4.22947	3.42405
												19.94	2.6627	4.48145	3.50758
												19.95	2.78352	4.33893	3.35542
[truncated: 4,005 more rows]

## Sheet: Figure 4a
Piericidin/NADH (As Prepared)					Piericidin (+NADH)					Non-Turnover					Turnover (As Prepared)					Turnover/NADH (+NADH)
g value	Intensity	protein norm	smoothed (3)		g value	Intensity	protein norm	smoothed (3)		g value	Intensity	protein norm	smoothed (3)		g value	Intensity	protein norm	smoothed (3)		g value	Intensity	protein norm	smoothed (3)
2.22467	-0.29498	-0.029498			2.22437	-0.0676623	-0.00676623			2.22475	0.198157	0.0110087			2.22475	-0.111957	-0.00805444			2.22477	-0.40841	-0.029382
2.22439	-0.169109	-0.0169109	-0.0201508		2.22408	-0.0953948	-0.00953948	-0.0047465		2.22446	0.149959	0.00833103	0.00854198		2.22446	-0.125218	-0.00900851	-0.00900851		2.22449	-0.21272	-0.0153036	-0.0153036
2.2241	-0.140434	-0.0140434	-0.0163576		2.2238	0.0206621	0.00206621	-0.00011242		2.22418	0.113151	0.00628618	0.00974625		2.22418	-0.13848	-0.00996259	-0.0129593		2.2242	-0.017029	-0.00122511	-0.00718107
2.22382	-0.181184	-0.0181184	-0.0116387		2.22351	0.0713601	0.00713601	0.00495739		2.22389	0.263187	0.0146215	0.0114187		2.22389	-0.276706	-0.0199069	-0.0165772		2.22392	-0.0697018	-0.00501452	-0.00344716
2.22353	-0.0275435	-0.00275435	0.00187397		2.22323	0.0566994	0.00566994	0.00915574		2.22361	0.240269	0.0133483	0.0087663		2.22361	-0.276083	-0.0198621	-0.0128697		2.22363	-0.0570158	-0.00410186	0.000913687
2.22325	0.264946	0.0264946	0.0153867		2.22294	0.146613	0.0146613	0.010304		2.22332	-0.0300758	-0.00167088	0.00284076		2.22332	0.0161247	0.00116005	-0.00549941		2.22335	0.164818	0.0118574	0.00840925
2.22296	0.224197	0.0224197	0.0182542		2.22266	0.105808	0.0105808	0.0101451		2.22304	-0.0567918	-0.0031551	-0.00184633		2.22304	0.030633	0.00220381	-0.00112592		2.22306	0.242863	0.0174722	0.0130836
2.22268	0.0584825	0.00584825	0.00492258		2.22237	0.0519324	0.00519324	0.000835983		2.22275	-0.0128344	-0.000713021	-0.000783338		2.22275	-0.0937084	-0.00674161	-0.00774053		2.22278	0.137903	0.0099211	0.00678639
2.2224	-0.135002	-0.0135002	-0.00516919		2.22209	-0.132661	-0.0132661	-0.00803743		2.22247	0.027326	0.00151811	0.00205657		2.22247	-0.259705	-0.0186838	-0.0120243		2.2225	-0.0977742	-0.00703411	-0.00421287
2.22211	-0.0785565	-0.00785565	-0.00739281		2.22181	-0.160394	-0.0160394	-0.013425		2.22218	0.0965631	0.00536462	0.00375178		2.22218	-0.148002	-0.0106476	-0.0106476		2.22221	-0.215806	-0.0155256	-0.011137
2.22183	-0.00822621	-0.000822621	-0.000822621		2.22152	-0.109696	-0.0109696	-0.0096624		2.2219	0.078707	0.00437261	0.00149662		2.2219	-0.0362986	-0.00261141	-0.00494222		2.22193	-0.150833	-0.0108513	-0.0102243
2.22154	0.062104	0.0062104	0.0062104		2.22124	-0.0197824	-0.00197824	-0.0045926		2.22162	-0.0944529	-0.00524738	-0.00232514		2.22162	-0.0217903	-0.00156764	-0.00423143		2.22164	-0.0597162	-0.00429613	-0.00555002
2.22126	0.132434	0.0132434	0.00954077		2.22095	-0.00829967	-0.000829967	-0.00562295		2.22133	-0.109812	-0.00610066	-0.00408999		2.22133	-0.118362	-0.00851523	-0.00784929		2.22136	-0.0208867	-0.00150264	-0.000562225
2.22097	0.0916848	0.00916848	0.013334		2.22067	-0.140606	-0.0140606	-0.00447467		2.22105	-0.016595	-0.000921944	-0.00370355		2.22105	-0.187163	-0.013465	-0.00780444		2.22107	0.0571581	0.00411209	0.00693334
2.22069	0.1759	0.01759	0.014813		2.22038	0.0146659	0.00146659	0.00190231		2.22076	-0.0735849	-0.00408805	-0.00497682		2.22076	-0.0199203	-0.00143311	-0.00442987		2.22079	0.252849	0.0181906	0.0144289
2.22041	0.176805	0.0176805	0.0116637		2.2201	0.18301	0.018301	0.00958647		2.22048	-0.178568	-0.00992047	-0.00592322		2.22048	0.022358	0.00160849	-0.00438503		2.22051	0.291678	0.0209841	0.0137742
2.22012	-0.00279388	-0.000279388	0.00342327		2.21982	0.0899184	0.00899184	0.00942757		2.2202	-0.0677004	-0.00376113	-0.00537397		2.2202	-0.185293	-0.0133305	-0.00700397		2.22022	0.0298573	0.00214801	0.00685008
2.21984	-0.0713134	-0.00713134	-0.00435434		2.21953	0.00989886	0.000989886	0.00447569		2.21991	-0.0439256	-0.00244031	-8.38185e-06		2.21991	-0.12913	-0.00928993	-0.0072921		2.21994	-0.0358873	-0.00258182	-7.40481e-05
2.21955	-0.056523	-0.0056523	-0.00194964		2.21925	0.0344534	0.00344534	0.00823832		2.21963	0.111173	0.0061763	0.00187434		2.21963	0.010343	0.000744098	-0.00191969		2.21965	0.00294222	0.00021167	0.000838613
2.21927	0.0693471	0.00693471	0.00508338		2.21897	0.202797	0.0202797	0.0133081		2.21934	0.0339666	0.00188703	0.0024711		2.21934	0.0387362	0.00278678	0.000122996		2.21937	0.0679153	0.00488599	0.00331863
2.21899	0.139677	0.0139677	0.00563675		2.21868	0.161993	0.0161993	0.0148921		2.21906	-0.0117006	-0.000650032	0.00360505		2.21906	-0.0439503	-0.00316189	-0.00449378		2.21909	0.0675295	0.00485824	0.00141005
2.2187	-0.0399219	-0.00399219	0.00711579		2.2184	0.0819734	0.00819734	0.0125546		2.21878	0.172407	0.00957814	0.0038743		2.21878	-0.182177	-0.0131062	-0.00511488		2.2188	-0.0766457	-0.00551408	0.00169577
2.21842	0.113718	0.0113718	0.00118951		2.21811	0.132671	0.0132671	0.00847417		2.21849	0.0485061	0.00269478	0.00479793		2.21849	0.0128363	0.000923473	-0.00706788		2.21852	0.0798297	0.00574314	-0.00240711
2.21814	-0.0381111	-0.00381111	0.00174288		2.21783	0.0395802	0.00395802	0.00787954		2.21821	0.0381756	0.00212087	0.000227399		2.21821	-0.12539	-0.00902087	-0.00968682		2.21824	-0.103561	-0.00745041	-0.00368875
2.21785	-0.0233207	-0.00233207	-0.00233207		2.21755	0.0641347	0.00641347	0.00423484		2.21793	-0.0744022	-0.00413345	-0.00371219		2.21793	-0.291386	-0.0209631	-0.0179663		2.21795	-0.13009	-0.00935899	-0.00810511
2.21757	-0.00853037	-0.000853037	0.00747795		2.21727	0.0233304	0.00233304	0.00494739		2.21764	-0.164232	-0.00912398	-0.00881991		2.21764	-0.332418	-0.023915	-0.0189204		2.21767	-0.104332	-0.00750592	-0.00405773
2.21729	0.256189	0.0256189	0.017288		2.21698	0.0609567	0.00609567	0.00391704		2.21736	-0.237641	-0.0132023	-0.0107241		2.21736	-0.165175	-0.0118831	-0.0115501		2.21739	0.0652149	0.00469172	0.000930059
2.217	0.27098	0.027098	0.0229325		2.2167	0.0332242	0.00332242	0.00462959		2.21708	-0.17723	-0.0098461	-0.00802295		2.21708	0.0159529	0.00114769	-0.000517173		2.2171	0.0779009	0.00560438	0.00215619
2.21672	0.160805	0.0160805	0.0128407		2.21642	0.0447069	0.00447069	0.000549164		2.21679	-0.018368	-0.00102045	-0.0026808		2.21679	0.127656	0.00918389	0.00518821		2.21682	-0.0532025	-0.00382752	-0.00288711
2.21644	-0.0465637	-0.00465637	-2.80498e-05		2.21613	-0.0614562	-0.00614562	-0.00265981		2.21651	0.0508348	0.00282416	0.00354949		2.21651	0.0727394	0.00523305	0.00256927		2.21654	-0.145091	-0.0104382	-0.00636305
2.21615	-0.115083	-0.0115083	-0.00873133		2.21585	-0.0630452	-0.00630452	-0.00369016		2.21623	0.159206	0.00884476	0.00767599		2.21623	-0.0932569	-0.00670913	-0.00437832		2.21625	-0.0670458	-0.00482344	-0.00576386
2.21587	-0.100293	-0.0100293	-0.0104921		2.21557	0.0137964	0.00137964	7.24645e-05		2.21594	0.204463	0.0113591	0.0094884		2.21594	-0.162058	-0.0116589	-0.0113259		2.21597	-0.0282163	-0.00202995	-0.00202995
2.21559	-0.0993875	-0.00993875	-0.00253343		2.21528	0.0514227	0.00514227	0.00209219		2.21566	0.148705	0.00826137	0.00760699		2.21566	-0.216975	-0.0156097	-0.011614		2.21569	0.0106132	0.00076354	0.00139048
2.21531	0.123677	0.0123677	0.00357393		2.215	-0.00245335	-0.000245335	0.000626116		2.21538	0.0576095	0.00320053	0.00317709		2.21538	-0.105272	-0.00757352	-0.00724054		2.21541	0.0755863	0.00543786	0.0060648
2.21502	0.0829279	0.00829279	0.00829279		2.21472	-0.0301859	-0.00301859	-0.00519721		2.2151	-0.0347514	-0.00193063	-0.00155688		2.2151	0.0203162	0.0014616	-0.000536241		2.21512	0.166703	0.011993	0.0101122
2.21474	0.0421784	0.00421784	0.006532		2.21444	-0.123277	-0.0123277	-0.0123277		2.21481	-0.10693	-0.00594054	-0.00439738		2.21481	0.0625944	0.0045032	0.00217239		2.21484	0.179389	0.0129057	0.00914401
2.21446	0.0708537	0.00708537	0.00384555		2.21415	-0.216369	-0.0216369	-0.0155367		2.21453	-0.0957775	-0.00532097	-0.00555473		2.21453	0.00767788	0.000552365	0.00121831		2.21456	0.0352137	0.00253336	0.0053546
2.21418	0.00233428	0.000233428	0.00856441		2.21387	-0.126455	-0.0126455	-0.0117741		2.21425	-0.0972481	-0.00540267	-0.00788084		2.21425	-0.0194687	-0.00140063	0.00126315		2.21428	0.00868436	0.000624774	0.000938246
2.21389	0.183744	0.0183744	0.0123576		2.21359	-0.0103983	-0.00103983	-0.00496136		2.21397	-0.23254	-0.0129189	-0.00969257		2.21397	0.0644644	0.00463773	0.00230692		2.21399	-0.00477317	-0.000343394	-0.00222422
2.21361	0.18465	0.018465	0.0110596		2.21331	-0.0119873	-0.00119873	-0.00163446		2.21368	-0.193611	-0.0107562	-0.0100549		2.21368	0.0512028	0.00368365	-0.00164391		2.21371	-0.0966613	-0.00695405	-0.00413281
2.21333	-0.0366045	-0.00366045	0.00513337		2.21303	-0.0266481	-0.00266481	0.000820993		2.2134	-0.116814	-0.00648966	-0.00705029		2.2134	-0.184218	-0.0132531	-0.00592772		2.21343	-0.0709035	-0.00510097	-0.00510097
2.21305	0.00595582	0.000595582	0.00429824		2.21274	0.0632652	0.00632652	0.0076337		2.21312	-0.0702907	-0.00390504	-0.00570539		2.21312	-0.11417	-0.00821369	-0.00754774		2.21315	-0.0451458	-0.0032479	-0.00293443
2.21277	0.159596	0.0159596	0.00809144		2.21246	0.192394	0.0192394	0.0153179		2.21284	-0.120986	-0.00672147	-0.00576301		2.21284	-0.0163521	-0.00117641	-0.00417317		2.21286	-0.00631625	-0.000454407	-0.00108135
2.21248	0.0771915	0.00771915	0.00262799		2.21218	0.203877	0.0203877	0.0190805		2.21256	-0.119926	-0.00666253	-0.00792506		2.21256	-0.0434987	-0.0031294	-0.000798594		2.21258	0.00636974	0.000458255	0.00390644
2.2122	-0.157948	-0.0157948	-0.00746378		2.2119	0.176144	0.0176144	0.0145643		2.21227	-0.187041	-0.0103912	-0.00859082		2.21227	0.0265495	0.00191003	0.00124409		2.2123	0.162845	0.0117155	0.00858076
2.21192	-0.143157	-0.0143157	-0.0115387		2.21162	0.0569092	0.00569092	0.00961245		2.21199	-0.156938	-0.00871876	-0.00832157		2.21199	0.0688277	0.00495163	0.00128893		2.21202	0.188603	0.0135686	0.00823954
2.21164	-0.0450571	-0.00450571	-0.00728271		2.21133	0.0553202	0.00553202	0.0033534		2.21171	-0.105386	-0.00585478	-0.00681324		2.21171	-0.0416287	-0.00299487	0.0010008		2.21174	-0.00785933	-0.000565419	0.00100194
2.21136	-0.0302668	-0.00302668	-0.00580367		2.21105	-0.0116276	-0.00116276	0.00363022		2.21143	-0.105591	-0.00586616	-0.00537522		2.21143	0.0145345	0.00104565	0.00237754		2.21146	-0.138963	-0.00999732	-0.00529525
2.21107	-0.0987862	-0.00987862	-0.0052503		2.21077	0.065214	0.0065214	0.0012927		2.21115	-0.0792847	-0.00440471	-0.00274499		2.21115	0.126238	0.00908184	0.00575211		2.21117	-0.0739897	-0.005323	-0.0075173
2.21079	-0.028456	-0.0028456	-0.00238277		2.21049	-0.0148056	-0.00148056	0.00418387		2.21087	0.0366461	0.00203589	-0.00259294		2.21087	0.0990909	0.00712885	0.00879371		2.21089	-0.100519	-0.00723158	-0.00409687
2.21051	0.0557592	0.00557592	2.19339e-05		2.21021	0.0751078	0.00751078	0.00663933		2.21058	-0.09738	-0.00541	-0.000126148		2.21058	0.141369	0.0101704	0.00817261		2.21061	0.00366936	0.000263983	-0.00224379
2.21023	-0.0266452	-0.00266452	-0.00359019		2.20993	0.138878	0.0138878	0.0121449		2.2103	0.0539219	0.00299566	-0.00165725		2.2103	0.100338	0.00721853	0.00555367		2.21033	0.00328359	0.000236229	-0.0016446
2.20995	-0.13682	-0.013682	-0.0122935		2.20964	0.15036	0.015036	0.00675725		2.21002	-0.0460332	-0.0025574	0.000715787		2.21002	-0.0101188	-0.000727974	0.000270945		2.21005	-0.0755328	-0.00543401	-0.00386665
2.20967	-0.205339	-0.0205339	-0.0172941		2.20936	-0.0865204	-0.00865204	0.0022411		2.20974	0.0307638	0.0017091	0.00311226		2.20974	-0.0789204	-0.00567772	-0.00201502		2.20977	-0.0889903	-0.00640218	-0.00640218
2.20939	-0.176664	-0.0176664	-0.0144265		2.20908	0.00339297	0.000339297	-0.000967879		2.20946	0.183331	0.0101851	0.00443372		2.20946	0.00501279	0.000360632	0.000360632		2.20949	-0.102448	-0.00737035	-0.00360869
2.20911	-0.0507936	-0.00507936	-0.00646786		2.2088	0.054091	0.0054091	0.0036662		2.20918	0.0253256	0.00140698	0.00264606		2.20918	0.0889459	0.00639899	0.0050671		2.2092	0.0409558	0.00294646	-0.000188255
2.20882	0.0334216	0.00334216	0.00380499		2.20852	0.052502	0.0052502	0.00394303		2.2089	-0.0657696	-0.00365387	-0.00435513		2.2089	0.117339	0.00844167	0.00944059		2.20892	0.0536418	0.00385912	0.00636689
2.20854	0.131522	0.0131522	0.00991235		2.20824	0.0116977	0.00116977	0.0033484		2.20862	-0.194733	-0.0108185	-0.011801		2.20862	0.187387	0.0134811	0.0121492		2.20864	0.170902	0.0122951	0.00978733
2.20826	0.132427	0.0132427	0.0100029		2.20796	0.0362523	0.00362523	0.00101087		2.20833	-0.376753	-0.0209307	-0.0183822		2.20833	0.201896	0.0145249	0.0141919		2.20836	0.183588	0.0132078	0.0113269
2.20798	0.0361378	0.00361378	0.00777927		2.20768	-0.0176238	-0.00176238	-0.000890928		2.20805	-0.421154	-0.0233975	-0.0172717		2.20805	0.202519	0.0145697	0.011573		2.20808	0.117843	0.00847793	0.00816446
2.2077	0.0648131	0.00648131	0.00462998		2.2074	-0.0453563	-0.00453563	-0.00540708		2.20777	-0.134765	-0.00748697	-0.0127708		2.20777	0.0781776	0.00562429	0.00728915		2.2078	0.039027	0.00280769	0.00562894
2.20742	0.0379485	0.00379485	0.00472052		2.20712	-0.0992324	-0.00992324	-0.00469453		2.20749	-0.133705	-0.00742803	-0.00770866		2.20749	0.023261	0.00167346	0.00300535		2.20752	0.0778565	0.00560118	0.0043473
2.20714	0.0388539	0.00388539	0.00388539		2.20684	0.00375274	0.000375274	0.00298963		2.20721	-0.147798	-0.00821099	-0.00741597		2.20721	0.0238844	0.0017183	0.00404911		2.20724	0.0643989	0.00463302	0.00463302
2.20686	0.0397593	0.00397593	0.00258743		2.20656	0.185168	0.0185168	0.0137239		2.20693	-0.11896	-0.0066089	-0.00684265		2.20693	0.121702	0.00875558	0.00808963		2.20696	0.0509414	0.00366485	0.00554568
2.20658	-0.000990211	-9.90211e-05	0.00360364		2.20627	0.222795	0.0222795	0.0148721		2.20665	-0.102745	-0.00570807	-0.00556807		2.20665	0.191751	0.013795	0.0121301		2.20668	0.115914	0.00833917	0.00301015
2.2063	0.06934	0.006934	0.00230568		2.20599	0.038201	0.0038201	0.00556301		2.20637	-0.0789704	-0.00438725	-0.00532226		2.20637	0.192374	0.0138399	0.011842		2.2064	-0.0413325	-0.00297356	-0.000779259
2.20602	0.000820564	8.20564e-05	0.00471038		2.20571	-0.0941056	-0.00941056	-0.00200323		2.20609	-0.105686	-0.00587147	-0.00732087		2.20609	0.109688	0.00789119	0.00889011		2.20612	-0.107077	-0.00770339	-0.00394173
2.20574	0.0711508	0.00711508	0.00757791		2.20543	-0.00419225	-0.000419225	0.0035023		2.20581	-0.21067	-0.0117039	-0.00969322		2.20581	0.0686559	0.00493927	0.00660414		2.20584	-0.0159605	-0.00114824	-0.00240212
2.20546	0.155366	0.0155366	0.0187764		2.20515	0.203367	0.0203367	0.0177223		2.20553	-0.207078	-0.0115043	-0.0119953		2.20553	0.0970492	0.00698196	0.0116436		2.20556	0.022869	0.00164525	0.00289914
2.20518	0.336776	0.0336776	0.0271979		2.20487	0.332496	0.0332496	0.0249708		2.20525	-0.229997	-0.0127776	-0.00983191		2.20525	0.319832	0.0230095	0.0180149		2.20528	0.113986	0.0082004	0.0060061
2.2049	0.323796	0.0323796	0.023123		2.20459	0.213261	0.0213261	0.0156616		2.20497	-0.0938489	-0.00521383	-0.00441944		2.20497	0.33434	0.0240533	0.0213895		2.205	0.1136	0.00817265	0.00660529
2.20462	0.0331174	0.00331174	0.00284891		2.20431	-0.0759071	-0.00759071	-0.0058478		2.20469	0.0851955	0.00473308	0.00466277		2.20469	0.237769	0.0171057	0.0167727		2.20472	0.0478552	0.00344282	0.000308108
2.20434	-0.271447	-0.0271447	-0.0155738		2.20403	-0.312788	-0.0312788	-0.0221285		2.20441	0.260443	0.014469	0.00694141		2.20441	0.127312	0.00915917	0.0088262		2.20444	-0.148607	-0.0106911	-0.0056756
2.20406	-0.228886	-0.0228886	-0.0205745		2.20375	-0.275161	-0.0275161	-0.0257732		2.20413	0.0291978	0.0016221	0.00531592		2.20413	0.00297102	0.000213743	0.000213743		2.20416	-0.135921	-0.00977849	-0.0113458
2.20378	-0.116901	-0.0116901	-0.0144671		2.20347	-0.185248	-0.0185248	-0.0207034		2.20385	-0.00258094	-0.000143385	0.0031298		2.20385	-0.12137	-0.00873168	-0.00939763		2.20388	-0.188594	-0.0135679	-0.0120005
2.2035	-0.0882257	-0.00882257	-0.0111367		2.20319	-0.160694	-0.0160694	-0.0156336		2.20357	0.142392	0.00791069	0.00706943		2.20357	-0.273482	-0.0196749	-0.0156793		2.2036	-0.175908	-0.0126552	-0.0132822
2.20322	-0.128975	-0.0128975	-0.0110462		2.20292	-0.123067	-0.0123067	-0.0123067		2.20329	0.241938	0.013441	0.0125294		2.20329	-0.258973	-0.0186312	-0.0113058		2.20332	-0.189365	-0.0136234	-0.012683
2.20294	-0.114185	-0.0114185	-0.0109557		2.20264	-0.085441	-0.0085441	-0.00810838		2.20301	0.292258	0.0162366	0.0138281		2.20301	0.0610042	0.00438879	-0.00227067		2.20304	-0.163608	-0.0117703	-0.00957603
2.20266	-0.0855096	-0.00855096	-0.00855096		2.20236	-0.034743	-0.0034743	-0.0017314		2.20273	0.21252	0.0118067	0.0133264		2.20273	0.103282	0.00743039	0.00676445		2.20276	-0.0463475	-0.00333435	-0.00208046
2.20238	-0.0568343	-0.00568343	-0.00429493		2.20208	0.0682421	0.00682421	0.00377413		2.20245	0.214846	0.0119359	0.00672237		2.20245	0.117791	0.00847415	0.00814118		2.20248	0.1232	0.00886329	0.00604204
2.2021	0.013496	0.0013496	-0.00836988		2.2018	0.0797249	0.00797249	0.00492241		2.20217	-0.064358	-0.00357544	0.00259591		2.20217	0.118414	0.008519	0.00518927		2.2022	0.175101	0.0125972	0.0069547
2.20182	-0.207758	-0.0207758	-0.0166103		2.20152	-0.000294701	-2.94701e-05	0.000841981		2.20189	-0.0103092	-0.000572735	-0.000899609		2.20189	-0.0198123	-0.00142535	0.000905465		2.20192	-0.0082895	-0.000596367	0.00724042
2.20154	-0.304048	-0.0304048	-0.0257764		2.20124	-0.0541707	-0.00541707	-0.00280272		2.20161	0.0260883	0.00144935	0.00135623		2.20161	-0.0608439	-0.00437726	-0.0013805		2.20164	0.135114	0.00972044	0.00658573
2.20126	-0.261487	-0.0261487	-0.0201319		2.20096	-0.0296162	-0.00296162	-0.00165445		2.20134	0.0574573	0.00319207	0.00167236		2.20134	0.0230893	0.0016611	0.000329206		2.20136	0.1478	0.0106331	0.00937922
2.20098	-0.0384224	-0.00384224	-0.0112476		2.20068	0.0341536	0.00341536	-0.00573487		2.20106	0.00676166	0.000375648	0.00467697		2.20106	0.0514825	0.00370378	4.10768e-05		2.20108	0.108199	0.00778411	0.00527633
2.2007	-0.037517	-0.0037517	-0.00745436		2.2004	-0.176584	-0.0176584	-0.0111225		2.20078	0.188337	0.0104632	0.0101363		2.20078	-0.0728589	-0.00524165	-0.00357678		2.2008	-0.0359761	-0.00258821	-0.000707379
2.20043	-0.147691	-0.0147691	-0.00967798		2.20012	-0.191244	-0.0191244	-0.0130243		2.2005	0.352262	0.0195701	0.0169988		2.2005	-0.127775	-0.00919248	-0.00386491		2.20052	-0.101721	-0.00731803	-0.00512373
2.20015	-0.105131	-0.0105131	-0.00727328		2.19984	-0.0229005	-0.00229005	-0.00577585		2.20022	0.377337	0.0209632	0.0168246		2.20022	0.0394675	0.00283939	0.00217345		2.20025	-0.0759629	-0.00546496	-0.00358413
2.19987	0.0346241	0.00346241	-0.00162875		2.19957	0.0408694	0.00408694	-0.00114177		2.19994	0.178931	0.00994064	0.0124651		2.19994	0.178941	0.0128734	0.00721288		2.19997	0.0282254	0.0020306	-0.00141758
2.19959	0.0216445	0.00216445	-0.000149715		2.19929	-0.052222	-0.0052222	-0.0069651		2.19966	0.116845	0.00649136	0.00911017		2.19966	0.0823691	0.00592583	0.00858962		2.19969	-0.0113757	-0.000818392	-0.00175881
2.19931	-0.06076	-0.006076	-0.00283617		2.19901	-0.1976	-0.01976	-0.0132242		2.19938	0.196173	0.0108985	0.00832721		2.19938	0.0968774	0.0069696	0.0112982		2.19941	-0.090192	-0.00648863	-0.000846145
2.19903	-0.0459696	-0.00459696	-0.00413413		2.19873	-0.146902	-0.0146902	-0.0138188		2.1991	0.136652	0.00759176	0.00817583		2.1991	0.29189	0.0209993	0.0140069		2.19913	0.0662834	0.00476859	0.000379988
2.19875	-0.0172943	-0.00172943	0.000121901		2.19845	-0.0700607	-0.00700607	-0.0100562		2.19883	0.10867	0.00603722	0.00666817		2.19883	0.195319	0.0140517	0.0127198		2.19885	0.0397541	0.00286001	3.87628e-05
2.19848	0.0669209	0.00669209	0.0025266		2.19817	-0.0847215	-0.00847215	-0.00890787		2.19855	0.114759	0.00637552	0.00796555		2.19855	0.0432075	0.00310845	0.00410737		2.19857	-0.104421	-0.00751231	-0.00406412
2.1982	0.0261714	0.00261714	0.00215431		2.19789	-0.112454	-0.0112454	-0.0129883		2.19827	0.20671	0.0114839	0.00750947		2.19827	-0.0672489	-0.00483805	0.00015654		2.1983	-0.104807	-0.00754006	-0.00440534
2.19792	-0.0284631	-0.00284631	0.00224485		2.19762	-0.192474	-0.0192474	-0.0135829		2.19799	0.0840414	0.00466897	0.00574461		2.19799	0.0305692	0.00219922	0.00386409		2.19802	0.025525	0.00183633	0.00120939
2.19764	0.0696371	0.00696371	0.00326105		2.19734	-0.10256	-0.010256	-0.0119989		2.19771	0.0194573	0.00108096	0.00224973		2.19771	0.197812	0.0142311	0.00857055		2.19774	0.129713	0.0093319	0.00619718
2.19736	0.0566575	0.00566575	0.00612858		2.19706	-0.064934	-0.0064934	-0.00736485		2.19743	0.0179868	0.000999264	-0.00182985		2.19743	0.129011	0.00928134	0.00794945		2.19746	0.103184	0.00742331	0.00554248
2.19708	0.0575629	0.00575629	0.00436779		2.19678	-0.0534512	-0.00534512	-0.00403794		2.19716	-0.136256	-0.00756979	-0.00102342		2.19716	0.00466922	0.000335915	-0.000330031		2.19718	-0.00177581	-0.000127756	0.000499187
2.19681	0.0168134	0.00168134	0.00816099		2.1965	-0.00275315	-0.000275315	0.00190331		2.19688	0.063005	0.00350028	0.00177088		2.19688	-0.147442	-0.0106073	-0.00294897		2.19691	-0.0805922	-0.005798	0.000157962
2.19653	0.170453	0.0170453	0.00732586		2.19623	0.113304	0.0113304	0.00566594		2.1966	0.168879	0.00938216	0.00430799		2.1966	0.0198008	0.00142452	-0.000240344		2.19663	0.088955	0.00639964	0.000130209
2.19625	0.0325091	0.00325091	0.0101934		2.19595	0.0594277	0.00594277	0.0098643		2.19632	0.000747481	4.15267e-05	0.00275409		2.19632	0.117619	0.0084618	0.00779585		2.19635	-0.00293312	-0.000211016	0.000102456
2.19597	0.102839	0.0102839	0.00380428		2.19567	0.123197	0.0123197	0.00578387		2.19604	-0.0209057	-0.00116143	-0.000320168		2.19604	0.187667	0.0135012	0.0108375		2.19607	-0.0817495	-0.00588126	-0.00619473
2.1957	-0.02122	-0.002122	-0.00675032		2.19539	-0.00910914	-0.000910914	-0.00178236		2.19577	0.00286914	0.000159397	0.00156192		2.19577	0.146636	0.0105493	0.00522175		2.19579	-0.173638	-0.0124919	-0.0093572
2.19542	-0.284129	-0.0284129	-0.0173049		2.19512	-0.167559	-0.0167559	-0.0076057		2.19549	0.10238	0.00568779	0.00201741		2.19549	-0.116556	-0.00838529	-6.0969e-05		2.19552	-0.134808	-0.00969842	-0.0106388
2.19514	-0.213799	-0.0213799	-0.0172144		2.19484	-0.0515024	-0.00515024	-0.0077646		2.19521	0.00369081	0.000205045	0.00142133		2.19521	-0.0326224	-0.00234694	-0.00267991		2.19524	-0.135194	-0.00972617	-0.0106666
2.19486	-0.0185038	-0.00185038	-0.0101814		2.19456	-0.0138761	-0.00138761	-0.00269479		2.19493	-0.0293194	-0.00162885	-1.60166e-05		2.19493	0.0374258	0.0026925	0.00202656		2.19496	-0.174795	-0.0125752	-0.0122617
2.19458	-0.0731383	-0.00731383	-0.0054625		2.19428	-0.0154651	-0.00154651	-0.00154651		2.19466	0.0247637	0.00137576	0.00062762		2.19466	0.079704	0.0057341	0.00340329		2.19468	-0.201324	-0.0144838	-0.0129164
2.19431	-0.0722329	-0.00722329	-0.0044463		2.19401	-0.0170541	-0.00170541	0.00308757		2.19438	0.0384472	0.00213596	0.0012947		2.19438	0.0247875	0.00178327	0.00644489		2.19441	-0.162495	-0.0116903	-0.0079286
2.19403	0.0119823	0.00119823	0.00212389		2.19373	0.125146	0.0125146	0.00902882		2.1941	0.00670272	0.000372373	0.000910198		2.1941	0.16426	0.0118173	0.0121503		2.19413	0.033196	0.0023882	0.00364209
2.19375	0.123967	0.0123967	0.00869408		2.19345	0.162773	0.0162773	0.0136629		2.19383	0.00400075	0.000222264	-0.00220966		2.19383	0.317619	0.0228503	0.0191875		2.19385	0.281174	0.0202283	0.0130185
2.19348	0.124873	0.0124873	0.0120244		2.19317	0.121968	0.0121968	0.0148112		2.19355	-0.130025	-0.00722363	-0.00511985		2.19355	0.318242	0.0228951	0.0212302		2.19357	0.228501	0.0164389	0.0154985
2.1932	0.111893	0.0111893	0.0144291		2.1929	0.159595	0.0159595	0.0142166		2.19327	-0.150447	-0.00835817	-0.00765628		2.19327	0.24944	0.0179453	0.0192772		2.1933	0.136613	0.00982826	0.0117091
2.19292	0.196108	0.0196108	0.0122055		2.19262	0.144934	0.0144934	0.0131862		2.19299	-0.132966	-0.00738703	-0.00710703		2.19299	0.236179	0.0169913	0.0169913		2.19302	0.123155	0.00886009	0.0032176
2.19264	0.0581641	0.00581641	0.0099819		2.19234	0.0910577	0.00910577	0.00692715		2.19272	-0.100366	-0.00557589	-0.00513182		2.19272	0.222917	0.0160372	0.0100437		2.19274	-0.125594	-0.00903554	-0.00496041
2.19237	0.0451845	0.00451845	-0.000572702		2.19207	-0.0281771	-0.00281771	0.00197527		2.19244	-0.0437859	-0.00243255	-0.00147346		2.19244	-0.0402741	-0.00289742	0.00143123		2.19247	-0.20441	-0.0147058	-0.00843635
2.19209	-0.12053	-0.012053	-0.0102016		2.19179	-0.0036226	-0.00036226	-0.00123371		2.19216	0.064585	0.00358806	0.00227866		2.19216	-0.122961	-0.00884609	-0.0075142		2.19219	-0.0217914	-0.00156773	-0.0040755
2.19181	-0.230704	-0.0230704	-0.0193678		2.19151	-0.00521159	-0.000521159	-0.00269979		2.19189	0.102248	0.00568046	0.0022204		2.19189	-0.150107	-0.0107991	-0.0081353		2.19191	0.0562534	0.00404701	0.000285347
2.19154	-0.229799	-0.0229799	-0.0100206		2.19124	-0.0721594	-0.00721594	-0.00329441		2.19161	-0.0469319	-0.00260733	-0.00190543		2.19161	-0.0661741	-0.00476072	-0.00409478		2.19164	-0.022563	-0.00162323	0.000884537
2.19126	0.159886	0.0159886	0.00349211		2.19096	-0.0214614	-0.00214614	-0.00563194		2.19133	-0.15821	-0.00878943	-0.00497905		2.19133	0.045529	0.00327547	-0.00105318		2.19136	0.00319479	0.000229841	-0.000710574
2.19098	0.174676	0.0174676	0.0123765		2.19068	-0.0753374	-0.00753374	-0.00579084		2.19106	-0.0637271	-0.0035404	-0.00311977		2.19106	-0.0232725	-0.00167428	-9.4165e-06		2.19108	-0.0102627	-0.000738327	-0.000111384
2.19071	0.0367319	0.00367319	0.0101528		2.19041	-0.0769264	-0.00769264	0.00232904		2.19078	0.0534694	0.00297052	-0.00151768		2.19078	-0.0226492	-0.00162944	0.00336516		2.19081	0.00242325	0.000174335	0.00424946
2.19043	0.0931772	0.00931772	0.0102434		2.19013	0.222135	0.0222135	0.0126276		2.1905	-0.0716968	-0.00398315	-0.00440442		2.1905	0.186249	0.0133992	0.00973649		2.19053	0.185042	0.0133124	0.00672948
2.19016	0.177392	0.0177392	0.0107968		2.18985	0.233618	0.0233618	0.0142116		2.19023	-0.219611	-0.0122006	-0.00736148		2.19023	0.242412	0.0174397	0.0114462		2.19025	0.0931541	0.00670173	0.00388049
2.18988	0.053333	0.0053333	0.0081103		2.18958	-0.0294063	-0.00294063	0.00315952		2.18995	-0.106212	-0.00590066	-0.00702255		2.18995	0.0486457	0.00349969	0.00549752		2.18998	-0.11638	-0.00837266	-0.0024167
2.1896	0.0125835	0.00125835	-0.00105581		2.1893	-0.109426	-0.0109426	-0.00614961		2.18967	-0.0533945	-0.00296636	-0.0044392		2.18967	-0.0618108	-0.00444682	-0.000118171		2.1897	-0.0775504	-0.00557917	-0.00275792
2.18933	-0.0975909	-0.00975909	-0.0042051		2.18903	-0.0456561	-0.00456561	-0.00761569		2.1894	-0.0801105	-0.00445058	-0.00166834		2.1894	0.00823739	0.000592618	-0.00140522		2.18943	0.078925	0.00567806	-0.000591374
2.18905	-0.0411456	-0.00411456	-0.00966855		2.18875	-0.0733886	-0.00733886	-0.00908176		2.18912	0.0434146	0.00241192	0.00124252		2.18912	-0.00502425	-0.000361457	-0.00202632		2.18915	-0.0260349	-0.00187301	-0.00406731
2.18877	-0.15132	-0.015132	-0.0105037		2.18847	-0.153408	-0.0153408	-0.011855		2.18885	0.103792	0.00576621	0.0054159		2.18885	-0.0877107	-0.00631013	-0.00531121		2.18887	-0.222497	-0.016007	-0.0109914
2.1885	-0.122645	-0.0122645	-0.00948747		2.1882	-0.128854	-0.0128854	-0.00983529		2.18857	0.145252	0.00806956	0.00610578		2.18857	-0.128742	-0.00926204	-0.00393447		2.1886	-0.209811	-0.0150943	-0.0122731
2.18822	-0.0106595	-0.00106595	-0.00199162		2.18792	-0.0127968	-0.00127968	-0.00127968		2.1883	0.0806681	0.00448156	0.00565096		2.1883	0.0523856	0.00376875	0.00343578		2.18832	-0.0794792	-0.00571793	-0.0060314
2.18795	0.0735557	0.00735557	0.00504141		2.18765	0.10326	0.010326	0.010326		2.18802	0.0792318	0.00440177	0.00316205		2.18802	0.219629	0.0158006	0.0104731		2.18805	0.0377808	0.00271805	-0.000416669
2.18767	0.0883461	0.00883461	0.00744611		2.18737	0.219317	0.0219317	0.0162673		2.18774	0.0108506	0.000602812	0.000298742		2.18774	0.164712	0.0118498	0.0111838		2.18777	0.0243233	0.00174988	0.00143641
2.1874	0.0614815	0.00614815	0.00290832		2.1871	0.165441	0.0165441	0.00957248		2.18747	-0.0739504	-0.00410835	-0.000251099		2.18747	0.0820255	0.00590112	0.000906524		2.18749	-0.00220598	-0.000158704	-0.00203953
2.18712	-0.0625778	-0.00625778	0.00485019		2.18682	-0.0975834	-0.00975834	0.00244197		2.18719	0.0495404	0.00275224	-0.000683745		2.18719	-0.208936	-0.0150313	-0.00271133		2.18722	-0.107166	-0.00770977	-0.00206729
2.18685	0.146602	0.0146602	0.00725489		2.18654	0.00540172	0.000540172	0.0062046		2.18692	-0.0125123	-0.000695127	-0.00109232		2.18692	0.0138473	0.000996211	0.000663238		2.18694	0.023166	0.00166662	0.00260703
2.18657	0.133623	0.0133623	0.0152136		2.18627	0.27832	0.027832	0.0178103		2.18664	-0.0960133	-0.00533407	-0.00206152		2.18664	0.222745	0.0160248	0.0113632		2.18667	0.192713	0.0138643	0.00916218
2.18629	0.176183	0.0176183	0.0120643		2.18599	0.250587	0.0250587	0.0215729		2.18637	-0.00279643	-0.000155357	0.0008259		2.18637	0.237254	0.0170686	0.0140718		2.18639	0.166184	0.0119557	0.00599971
2.18602	0.0521235	0.00521235	0.00706368		2.18572	0.118281	0.0118281	0.00877798		2.18609	0.143408	0.00796713	0.00548959		2.18609	0.126797	0.00912209	0.0124518		2.18612	-0.108709	-0.00782079	-0.00343218
2.18574	-0.016396	-0.0016396	-0.00441659		2.18544	-0.105528	-0.0105528	-0.0122957		2.18582	0.155826	0.00865701	0.0101064		2.18582	0.15519	0.0111648	0.00617018		2.18584	-0.200597	-0.0144314	-0.0138045
2.18547	-0.168225	-0.0168225	-0.00756588		2.18517	-0.381624	-0.0381624	-0.0189905		2.18554	0.246512	0.0136951	0.00885594		2.18554	-0.0246909	-0.00177633	0.00488313		2.18557	-0.266342	-0.0191613	-0.0150861
2.18519	-0.0423552	-0.00423552	-0.00747534		2.18489	-0.0825628	-0.00825628	-0.0147922		2.18527	0.0758831	0.00421573	0.00690421		2.18527	0.0731272	0.00526095	0.00293014		2.18529	-0.162153	-0.0116657	-0.0110388
2.18492	-0.0136798	-0.00136798	-0.000442319		2.18462	0.0204223	0.00204223	0.0033494		2.18499	0.0504328	0.00280182	0.00312933		2.18499	0.0737505	0.00530579	0.00563876		2.18502	-0.0318214	-0.00228931	-0.00260278
2.18464	0.0427654	0.00427654	0.00473938		2.18434	0.162623	0.0162623	0.0132122		2.18472	0.0426681	0.00237045	0.00269796		2.18472	0.0882588	0.00634955	0.00967928		2.18474	0.0854387	0.00614667	0.00395237
2.18437	0.113096	0.0113096	0.00482991		2.18407	0.213321	0.0213321	0.0161034		2.18444	0.0525888	0.0029216	0.00219626		2.18444	0.241617	0.0173825	0.0153847		2.18447	0.111196	0.00799974	0.00611891
2.18409	-0.0109637	-0.00109637	0.00399479		2.18379	0.107158	0.0107158	0.0111515		2.18417	0.0233414	0.00129675	0.00202145		2.18417	0.311665	0.0224219	0.0204241		2.18419	0.0585236	0.00421033	0.00734505
2.18382	0.0177117	0.00177117	0.00177117		2.18352	0.0140663	0.00140663	0.00184235		2.18389	0.0332278	0.00184599	0.00308508		2.18389	0.298403	0.0214679	0.0204689		2.18392	0.136568	0.00982507	0.00574994
2.18354	0.046387	0.0046387	0.0032502		2.18324	-0.0659533	-0.00659533	-0.00659533		2.18362	0.110025	0.00611249	0.00501404		2.18362	0.243487	0.017517	0.018516		2.18364	0.0446803	0.00321441	0.00509524
2.18327	0.0334074	0.00334074	0.00102658		2.18297	-0.145973	-0.0145973	-0.0132901		2.18334	0.127506	0.00708364	0.00568048		2.18334	0.230225	0.016563	0.0129003		2.18337	0.0312228	0.00224624	0.00130583
2.183	-0.048997	-0.0048997	-0.00351121		2.1827	-0.186777	-0.0186777	-0.0164991		2.18307	0.0692156	0.00384531	0.00485064		2.18307	0.0642288	0.00462078	0.0106143		2.18309	-0.0214501	-0.00154317	-0.00185664
2.18272	-0.0897466	-0.00897466	-0.0117517		2.18242	-0.162223	-0.0162223	-0.0149151		2.18279	0.0652137	0.00362298	0.00411393		2.18279	0.148162	0.0106591	0.00566454		2.18282	-0.0871946	-0.006273	-0.00376522
2.18245	-0.213806	-0.0213806	-0.0121239		2.18215	-0.0984528	-0.00984528	-0.00984528		2.18252	0.0877228	0.00487349	0.00269939		2.18252	0.0238206	0.00171371	0.00437749		2.18254	-0.0483651	-0.0034795	-0.00598728
2.18217	-0.0601658	-0.00601658	-0.00833075		2.18187	-0.034683	-0.0034683	-0.00608265		2.18224	-0.00716947	-0.000398304	0.0020805		2.18224	0.0105589	0.000759634	0.00542126		2.18227	-0.11411	-0.00820933	-0.00162643
2.1819	0.0240494	0.00240494	0.00564476		2.1816	-0.0493438	-0.00493438	0.0016015		2.18197	0.0317938	0.00176632	-0.000244978		2.18197	0.191687	0.0137904	0.0104607		2.182	0.0946527	0.00680955	0.000540118
2.18162	0.205459	0.0205459	0.00943796		2.18132	0.132072	0.0132072	0.00449268		2.1817	-0.0378531	-0.00210295	0.00210525		2.1817	0.233965	0.016832	0.0135023		2.18172	0.0419799	0.00302014	0.00145278
2.18135	0.0536301	0.00536301	0.010917		2.18105	0.0520523	0.00520523	0.00607668		2.18142	0.119743	0.00665238	0.00356671		2.18142	0.137394	0.00988443	0.0105504		2.18145	-0.0760517	-0.00547135	-0.000769274
2.18108	0.0684204	0.00684204	0.00684204		2.18078	-0.00182372	-0.000182372	-0.00323245		2.18115	0.110712	0.00615069	0.00549567		2.18115	0.0685921	0.00493468	0.0059336		2.18117	0.00199308	0.000143387	-0.00267786
2.1808	0.0832108	0.00832108	0.00924674		2.1805	-0.147202	-0.0147202	-0.0077486		2.18087	0.066311	0.00368394	0.00380114		2.18087	0.0414455	0.00298169	0.00731034		2.1809	-0.037608	-0.00270561	-0.000197837
2.18053	0.125771	0.0125771	0.00887445		2.18023	-0.0834323	-0.00834323	-0.00747178		2.1806	0.028238	0.00156878	0.00182597		2.1806	0.194804	0.0140146	0.00902005		2.18063	0.0273651	0.00196871	0.000401353
2.18025	0.0572516	0.00572516	0.003411		2.17995	0.00648105	0.000648105	-0.0010948		2.18033	0.00405344	0.000225191	-0.000476705		2.18033	0.139887	0.0100638	0.0113957		2.18035	0.0269793	0.00194096	-0.000253344
2.17998	-0.0806927	-0.00806927	-0.000663951		2.17968	0.0441073	0.00441073	0.00353928		2.18005	-0.0580335	-0.00322408	-0.00252219		2.18005	0.14051	0.0101087	0.0124395		2.18008	-0.0649088	-0.0046697	-0.00122151
2.17971	0.00352252	0.000352252	-0.0047389		2.17941	0.0555901	0.00555901	-0.0014126		2.17978	-0.0822181	-0.00456767	-0.00398361		2.17978	0.238328	0.0171459	0.015814		2.1798	-0.0130075	-0.000935793	-0.00595134
2.17943	-0.0649969	-0.00649969	-0.00788819		2.17913	-0.142075	-0.0142075	-0.00897883		2.1795	-0.0748631	-0.00415906	-0.00172713		2.1795	0.280607	0.0201875	0.0181897		2.17953	-0.170254	-0.0122485	-0.00911381
2.17916	-0.175171	-0.0175171	-0.0156658		2.17886	-0.18288	-0.018288	-0.0169808		2.17923	0.0638161	0.00354534	0.00125404		2.17923	0.239575	0.0172356	0.0155708		2.17926	-0.196784	-0.0141571	-0.0103954
2.17889	-0.229806	-0.0229806	-0.0174266		2.17859	-0.184469	-0.0184469	-0.0140896		2.17896	0.0787653	0.00437585	0.00320708		2.17896	0.129119	0.00928911	0.0132848		2.17898	-0.0664519	-0.00478071	-0.00446724
2.17861	-0.117821	-0.0117821	-0.0131706		2.17831	-0.05534	-0.005534	-0.00814835		2.17868	0.030601	0.00170006	0.00279851		2.17868	0.185282	0.0133296	0.0136626		2.17871	0.0769517	0.0055361	0.00177444
2.17834	-0.0474904	-0.00474904	-0.010303		2.17804	-0.00464194	-0.000464194	-0.00787153		2.17841	0.0417532	0.00231962	0.00570937		2.17841	0.25533	0.0183691	0.0110437		2.17844	0.0634942	0.00456793	0.00111974
2.17807	-0.14378	-0.014378	-0.0074355		2.17777	-0.176164	-0.0176164	-0.0110805		2.17814	0.235952	0.0131084	0.00833959		2.17814	0.0199088	0.00143229	0.0074258		2.17816	-0.0937527	-0.0067448	-0.00266967
2.17779	-0.0317947	-0.00317947	-0.00965912		2.17749	-0.151609	-0.0151609	-0.0151609		2.17786	0.172633	0.00959073	0.0100348		2.17786	0.0344171	0.00247605	0.00447389		2.17789	-0.0810667	-0.00583214	-0.00457825
2.17752	-0.114199	-0.0114199	-0.00910575		2.17722	-0.127055	-0.0127055	-0.0109626		2.17759	0.133295	0.00740525	0.00733494		2.17759	0.132235	0.00951333	0.00485171		2.17762	-0.0160937	-0.00115782	-0.0024117
2.17725	-0.127179	-0.0127179	-0.00623822		2.17695	-0.0502132	-0.00502132	-0.00153552		2.17732	0.0901588	0.00500882	0.00290504		2.17732	0.0356638	0.00256574	0.00756033		2.17734	-0.00340769	-0.000245157	0.00539733
2.17697	0.0542313	0.00542313	-0.00290785		2.17667	0.131202	0.0131202	0.00919872		2.17705	-0.0665813	-0.00369896	0.00125738		2.17705	0.147367	0.0106019	0.00893707		2.17707	0.24457	0.017595	0.00850429
2.1767	-0.0142882	-0.00142882	-0.00374298		2.1764	0.194972	0.0194972	0.0168829		2.17677	0.044321	0.00246228	0.00162039		2.17677	0.189645	0.0136435	0.0116457		2.1768	0.113467	0.00816307	0.0078496
2.17643	-0.152232	-0.0152232	5.022e-05		2.17613	0.180312	0.0180312	0.0189026		2.1765	0.109761	0.00609784	0.00270809		2.1765	0.148614	0.0106916	0.0150203		2.17653	-0.0307085	-0.00220925	0.00406018
2.17616	0.168027	0.0168027	0.00430625		2.17586	0.191794	0.0191794	0.0170008		2.17623	-0.0078452	-0.000435845	0.00416955		2.17623	0.288087	0.0207257	0.016064		2.17625	0.0865516	0.00622673	0.00121119
2.17588	0.113393	0.0113393	0.0108764		2.17558	0.137918	0.0137918	0.010306		2.17595	0.12324	0.00684665	0.00537381		2.17595	0.23317	0.0167748	0.0161089		2.17598	-0.00533653	-0.000383923	0.00369121
2.17561	0.0448733	0.00448733	0.00448733		2.17531	-0.0205319	-0.00205319	0.00317551		2.17568	0.174791	0.00971063	0.0072559		2.17568	0.150483	0.0108262	0.0111591		2.17571	0.0727083	0.00523081	0.00366345
2.17534	-0.0236462	-0.00236462	-0.00190179		2.17504	-0.0221209	-0.00221209	-0.00874797		2.17541	0.0937875	0.00521042	0.00656606		2.17541	0.081682	0.0058764	0.00754127		2.17543	0.0853943	0.00614347	0.00238181
2.17506	-0.0782807	-0.00782807	-0.00458824		2.17477	-0.219786	-0.0219786	-0.011957		2.17514	0.0859884	0.00477713	0.00234584		2.17514	0.0823053	0.00592124	0.00758611		2.17516	-0.0587809	-0.00422884	-0.00234801
2.17479	-0.0357204	-0.00357204	-0.0086632		2.17449	-0.116801	-0.0116801	-0.0138588		2.17486	-0.0531005	-0.00295003	0.000814109		2.17486	0.152353	0.0109607	0.00629906		2.17489	-0.124525	-0.00895867	-0.00707784
2.17452	-0.145895	-0.0145895	-0.010424		2.17422	-0.079175	-0.0079175	-0.00661032		2.17459	0.0110739	0.000615216	0.000568973		2.17459	0.0280121	0.00201526	0.0076758		2.17462	-0.111839	-0.00804601	-0.00522476
2.17425	-0.131104	-0.0131104	-0.00709362		2.17395	-0.00233339	-0.000233339	-0.000669065		2.17432	0.0727511	0.00404173	0.000558227		2.17432	0.139715	0.0100515	0.0103844		2.17435	0.0184924	0.00133039	0.00101692
2.17398	0.0641906	0.00641906	-0.000986261		2.17368	0.0614364	0.00614364	-0.00169942		2.17405	-0.0536808	-0.00298226	0.00178657		2.17405	0.265303	0.0190866	0.013759		2.17407	0.135752	0.00976636	0.00224305
2.1737	0.037326	0.0037326	0.000492775		2.1734	-0.110085	-0.0110085	-0.00621557		2.17377	0.0774042	0.00430023	0.00451055		2.17377	0.168732	0.012139	0.011473		2.1738	-0.0607097	-0.00436761	-0.00217331
2.17343	-0.0867333	-0.00867333	-0.00265651		2.17313	-0.137818	-0.0137818	-0.00811737		2.1735	0.219846	0.0122137	0.00845017		2.1735	0.0443903	0.00319355	0.00652328		2.17353	-0.16567	-0.0119187	-0.0050223
2.17316	-0.0302881	-0.00302881	-0.00811996		2.17286	0.00438238	0.000438238	-0.00304757		2.17323	0.159059	0.00883662	0.00921037		2.17323	0.0588986	0.00423731	0.00590218		2.17326	0.0169493	0.00121937	-0.0034827
2.17289	-0.126577	-0.0126577	-0.00293827		2.17259	0.0420087	0.00420087	0.00420087		2.17296	0.118455	0.00658082	0.00541205		2.17296	0.142832	0.0102757	0.00661297		2.17298	0.00349176	0.000251206	0.00244551
2.17261	0.0687175	0.00687175	-0.0009964		2.17232	0.079635	0.0079635	0.00404197		2.17269	0.0147369	0.000818716	0.00289906		2.17269	0.0740303	0.00532592	0.00665781		2.17271	0.0815366	0.00586594	0.00116387
2.17234	0.027968	0.0027968	-0.00136869		2.17204	-0.000384619	-3.84619e-05	0.000832989		2.17241	0.0233576	0.00129765	0.00258361		2.17241	0.0607686	0.00437184	0.00403887		2.17244	-0.0364951	-0.00262554	-0.00105819
2.17207	-0.137746	-0.0137746	-0.0091463		2.17177	-0.0542607	-0.00542607	-0.00368317		2.17214	0.10142	0.00563446	0.00399819		2.17214	0.033622	0.00241885	0.000753985		2.17217	-0.0891679	-0.00641496	-0.00453413
2.1718	-0.164611	-0.0164611	-0.0146098		2.1715	-0.0558497	-0.00558497	-0.00166344		2.17187	0.0911242	0.00506245	0.00330898		2.17187	-0.0629495	-0.00452874	0.00179775		2.1719	-0.0634101	-0.00456188	-0.00393494
2.17153	-0.135936	-0.0135936	-0.0108166		2.17123	0.0602072	0.00602072	0.00122774		2.1716	-0.0138594	-0.000769966	0.00322792		2.1716	0.104294	0.00750313	0.00284151		2.17163	-0.0115088	-0.000827975	-0.00239533
2.17126	-0.0239504	-0.00239504	-0.00794902		2.17096	0.0324747	0.00324747	0.00281174		2.17133	0.0970429	0.00539127	0.00691099		2.17133	0.0771469	0.00555014	0.00588311		2.17135	-0.0249664	-0.00179614	-0.000228785
2.17098	-0.0785849	-0.00785849	-0.00785849		2.17069	-0.00832961	-0.000832961	-0.000397236		2.17106	0.29001	0.0161117	0.0116691		2.17106	0.0638853	0.00459606	0.00526201		2.17108	0.0269349	0.00193776	-0.000883481
2.17071	-0.133219	-0.0133219	-0.0160989		2.17041	-0.0360621	-0.00360621	-0.00447766		2.17078	0.243077	0.0135043	0.0147668		2.17078	0.0783936	0.00563982	0.00330901		2.17081	-0.0388097	-0.00279206	-0.00373248
2.17044	-0.271164	-0.0271164	-0.0238765		2.17014	-0.0899382	-0.00899382	-0.00681519		2.17051	0.264321	0.0146845	0.0160876		2.17051	-0.00429295	-0.000308845	0.00368683		2.17054	-0.14377	-0.0103431	-0.0100297
2.17017	-0.311913	-0.0311913	-0.0219347		2.16987	-0.0784554	-0.00784554	0.00130469		2.17024	0.361334	0.0200741	0.0152116		2.17024	0.0796402	0.00572951	0.0070614		2.17027	-0.235658	-0.0169538	-0.00974394
2.1699	-0.0749633	-0.00749633	-0.013976		2.1696	0.207534	0.0207534	0.00942458		2.16997	0.195769	0.010876	0.0123014		2.16997	0.219113	0.0157635	0.00943706		2.17	-0.0268952	-0.00193491	-0.00883128
2.16963	-0.032403	-0.0032403	-0.0032403		2.16933	0.153658	0.0153658	0.0171087		2.1697	0.107171	0.00595393	0.00672614		2.1697	0.0947718	0.00681812	0.0118127		2.16973	-0.105712	-0.00760515	-0.00133572
2.16936	0.0101573	0.00101573	-0.00500109		2.16906	0.152069	0.0152069	0.0112854		2.16943	0.0602722	0.00334845	0.0061535		2.16943	0.178705	0.0128565	0.00786188		2.16945	0.0769073	0.0055329	-0.000736529
2.16909	-0.127787	-0.0127787	-0.00768755		2.16879	0.0328345	0.00328345	0.00371917		2.16916	0.164846	0.00915811	0.0059318		2.16916	0.0543636	0.00391105	0.0069078		2.16918	-0.00190901	-0.000137339	0.00550515
2.16882	-0.112997	-0.0112997	-0.00482001		2.16852	-0.0733286	-0.00733286	-0.000796984		2.16889	0.0951991	0.00528884	0.00479853		2.16889	0.0549869	0.00395589	0.00861751		2.16891	0.154566	0.0111199	0.00923905
2.16854	0.0961833	0.00961833	0.00128735		2.16825	0.0165847	0.00165847	0.00122274		2.16862	-0.000924555	-5.13642e-05	0.000532703		2.16862	0.25	0.0179856	0.0109932		2.16864	0.232611	0.0167346	0.0151673
2.16827	0.0554338	0.00554338	0.00137788		2.16798	0.0934263	0.00934263	0.00193529		2.16834	-0.0655086	-0.00363937	0.000825391		2.16834	0.153428	0.011038	0.010705		2.16837	0.245297	0.0176473	0.0129452
2.168	-0.110281	-0.0110281	-0.0045484		2.1677	-0.0519521	-0.00519521	0.000904944		2.16807	0.111004	0.00616691	0.00170215		2.16807	0.0429719	0.0030915	0.00841907		2.1681	0.0619067	0.00445372	0.00852885
2.16773	-0.0816052	-0.00816052	-0.00445786		2.16743	-0.0143258	-0.00143258	-0.000125407		2.1678	0.0464202	0.0025789	0.00416894		2.1678	0.154675	0.0111277	0.0104618		2.16783	0.0484492	0.00348555	0.00348555
2.16746	0.0581499	0.00581499	-0.00344166		2.16716	0.0625157	0.00625157	-0.00289866		2.16753	0.067698	0.003761	0.00677636		2.16753	0.238608	0.0171661	0.0121715		2.16756	0.0349917	0.00251739	0.00189044
2.16719	-0.0797944	-0.00797944	0.00127721		2.16689	-0.13515	-0.013515	-0.00305756		2.16726	0.251805	0.0139892	0.00891627		2.16726	0.114267	0.00822063	0.0168779		2.16729	-0.00460939	-0.000331611	0.00437046
2.16692	0.0599607	0.00599607	-0.00187208		2.16662	-0.0190928	-0.00190928	-0.00888089		2.16699	0.161976	0.00899865	0.0105177		2.16699	0.350935	0.0252471	0.0152579		2.16702	0.151866	0.0109256	0.00559659
2.16665	-0.0363287	-0.00363287	-0.00224437		2.16635	-0.112184	-0.0112184	-0.00642544		2.16672	0.154177	0.00856536	0.00770067		2.16672	0.171053	0.012306	0.0176336		2.16675	0.0861214	0.00619578	0.0071362
2.16638	-0.0909632	-0.00909632	-0.00261667		2.16608	-0.0614861	-0.00614861	-0.00266281		2.16645	0.0996838	0.00553799	0.00591238		2.16645	0.213332	0.0153476	0.0173454		2.16648	0.0595921	0.0042872	0.00616803
2.16611	0.0487919	0.00487919	-0.00113763		2.16581	0.093786	0.0093786	0.00502135		2.16618	0.0654079	0.00363377	0.00552724		2.16618	0.33892	0.0243827	0.0213859		2.16621	0.111493	0.00802111	0.00927499
2.16584	0.00804236	0.000804236	0.00219273		2.16554	0.118341	0.0118341	0.0074768		2.16591	0.133379	0.00740996	0.00448709		2.16591	0.339543	0.0244275	0.0230957		2.16594	0.215682	0.0155167	0.0114415
2.16557	0.00894775	0.000894775	-0.00280788		2.16527	0.0121775	0.00121775	0.00339637		2.16564	0.0435156	0.00241753	0.00529353		2.16564	0.284626	0.0204767	0.01748		2.16567	0.149937	0.0107868	0.0104734
2.1653	-0.101227	-0.0101227	-0.0115112		2.165	-0.0286268	-0.00286268	0.000187396		2.16537	0.108956	0.00605309	0.00680123		2.16537	0.104745	0.00753562	0.0118643		2.1654	0.0711208	0.0051166	0.00480313
2.16503	-0.253056	-0.0253056	-0.0206773		2.16473	0.0220712	0.00220712	-0.00302158		2.1651	0.214795	0.0119331	0.00917426		2.1651	0.105368	0.00758046	0.00591559		2.16513	-0.0207673	-0.00149405	-0.00149405
2.16476	-0.266036	-0.0266036	-0.0219752		2.16446	-0.0840919	-0.00840919	-0.00971636		2.16483	0.171659	0.00953663	0.00885881		2.16483	0.0365669	0.00263071	0.00729233		2.16486	-0.112655	-0.00810471	-0.00622388
2.16449	-0.140165	-0.0140165	-0.015405		2.16419	-0.22947	-0.022947	-0.0164111		2.16456	0.0919212	0.00510673	0.00723459		2.16456	0.162155	0.0116658	0.0109999		2.16459	-0.126113	-0.00907287	-0.00154956
2.16422	-0.0559502	-0.00559502	-0.00466935		2.16392	-0.178772	-0.0178772	-0.0191844		2.16429	0.127087	0.00706041	0.0061482		2.16429	0.259973	0.0187031	0.0143744		2.16432	0.174152	0.0125289	0.0100211
2.16395	0.056035	0.0056035	-0.00272748		2.16365	-0.167289	-0.0167289	-0.0154218		2.16402	0.112994	0.00627745	0.00693183		2.16402	0.177287	0.0127544	0.0114225		2.16405	0.369842	0.0266074	0.019711
2.16368	-0.0819093	-0.00819093	-0.00726527		2.16338	-0.116591	-0.0116591	-0.0142735		2.16375	0.134238	0.00745764	0.00701357		2.16375	0.0390602	0.00281008	0.00613981		2.16378	0.277954	0.0199967	0.0178024
2.16341	-0.192084	-0.0192084	-0.0118031		2.16311	-0.144324	-0.0144324	-0.0139967		2.16348	0.131501	0.00730562	0.0089191		2.16348	0.0396835	0.00285493	0.00185601		2.16351	0.0945639	0.00680316	0.0108783
2.16314	-0.0800986	-0.00800986	-0.00708419		2.16284	-0.158985	-0.0158985	-0.00892686		2.16321	0.215892	0.011994	0.0102874		2.16321	-0.0013481	-9.69855e-05	0.00722842		2.16324	0.0811064	0.00583499	0.00959665
2.16287	0.0596565	0.00596565	-0.00236533		2.16257	0.0355028	0.00355028	-0.00472851		2.16294	0.208128	0.0115626	0.0120295		2.16294	0.26309	0.0189273	0.0122679		2.16297	0.22451	0.0161518	0.00988237
2.1626	-0.0505178	-0.00505178	-0.00273762		2.1623	-0.0183733	-0.00183733	-0.0031445		2.16267	0.225574	0.0125319	0.0139116		2.16267	0.249828	0.0179732	0.0199711		2.1627	0.106478	0.00766032	0.00985462
2.16233	-0.0912674	-0.00912674	-0.00773824		2.16203	-0.111465	-0.0111465	-0.00809638		2.1624	0.317525	0.0176403	0.0137596		2.1624	0.319876	0.0230127	0.0240116		2.16243	0.0799491	0.00575173	0.00888645
2.16206	-0.090362	-0.0090362	-0.00996186		2.16177	-0.113054	-0.0113054	-0.0117411		2.16213	0.199919	0.0111066	0.0143329		2.16213	0.431579	0.0310489	0.0250554		2.16216	0.184137	0.0132473	0.0101126
2.16179	-0.117227	-0.0117227	-0.0117227		2.1615	-0.127714	-0.0127714	-0.0123357		2.16187	0.256533	0.0142519	0.01355		2.16187	0.293353	0.0211045	0.0231024		2.16189	0.157608	0.0113387	0.00851747
2.16152	-0.144091	-0.0144091	-0.0190374		2.16123	-0.129303	-0.0129303	-0.0199019		2.1616	0.275245	0.0152914	0.0152445		2.1616	0.238436	0.0171537	0.0144899		2.16162	0.013433	0.000966401	0.00472806
2.16126	-0.309805	-0.0309805	-0.0221867		2.16096	-0.340041	-0.0340041	-0.0244181		2.16133	0.291426	0.0161903	0.0134556		2.16133	0.07244	0.00521151	0.00754232		2.16135	0.026119	0.00187906	0.00407336
2.16099	-0.211705	-0.0211705	-0.0220962		2.16069	-0.263199	-0.0263199	-0.02937		2.16106	0.159931	0.00888507	0.0105448		2.16106	0.00363851	0.000261764	0.000261764		2.16108	0.130307	0.00937463	0.00592644
2.16072	-0.141375	-0.0141375	-0.015526		2.16042	-0.27786	-0.027786	-0.027786		2.16079	0.118061	0.00655896	0.00754149		2.16079	-0.065163	-0.00468799	-0.00235718		2.16081	0.0907062	0.00652563	0.00840646
2.16045	-0.1127	-0.01127	-0.0182124		2.16015	-0.292521	-0.0292521	-0.0296878		2.16052	0.129248	0.00718043	0.0095414		2.16052	-0.0367697	-0.00264531	-0.00530909		2.16055	0.129536	0.00931912	0.0061844
2.16018	-0.292299	-0.0292299	-0.0195104		2.15988	-0.320253	-0.0320253	-0.0281038		2.16025	0.267927	0.0148848	0.00742687		2.16025	-0.119456	-0.00859397	-0.00293343		2.16028	0.0376477	0.00270846	0.00552971
2.15991	-0.180314	-0.0180314	-0.0138659		2.15961	-0.23034	-0.023034	-0.0204196		2.15998	0.00387662	0.000215368	0.00260042		2.15998	0.0339018	0.00243898	0.002106		2.16001	0.0634054	0.00456154	0.00550195
2.15964	0.0566362	0.00566362	-0.00127886		2.15935	-0.0619958	-0.00619958	-0.00837821		2.15971	-0.131381	-0.00729894	-0.00334793		2.15971	0.173375	0.012473	0.00914328		2.15974	0.128378	0.00923586	0.0098628
2.15937	0.0853115	0.00853115	0.011771		2.15908	0.0409893	0.00409893	0.00453466		2.15945	-0.0532838	-0.00296021	-0.00639684		2.15945	0.173998	0.0125179	0.0155146		2.15947	0.219495	0.015791	0.0142237
2.15911	0.211182	0.0211182	0.0174155		2.15881	0.157046	0.0157046	0.0109116		2.15918	-0.160765	-0.00893136	-0.0053313		2.15918	0.299586	0.021553	0.0165584		2.1592	0.245253	0.0176441	0.0126285
2.15884	0.225972	0.0225972	0.017506		2.15854	0.129314	0.0129314	0.0155457		2.15891	-0.0738419	-0.00410233	-0.0026998		2.15891	0.2169	0.0156043	0.0149383		2.15893	0.0618623	0.00445053	0.00758524
2.15857	0.0880277	0.00880277	0.00695144		2.15827	0.180012	0.0180012	0.00754376		2.15864	0.088817	0.00493428	0.00423238		2.15864	0.106443	0.00765779	0.00898968		2.15867	0.00918951	0.000661116	-0.000906242
2.1583	-0.105457	-0.0105457	-0.00915715		2.158	-0.0830125	-0.00830125	0.00084898		2.15837	0.213573	0.0118652	0.0107433		2.15837	0.0515267	0.00370696	0.00703669		2.1584	-0.108842	-0.00783037	-0.00563607
2.15803	-0.257286	-0.0257286	-0.0229516		2.15774	-0.0715298	-0.00715298	-0.0145603		2.1581	0.277748	0.0154304	0.0162958		2.1581	0.13546	0.00974531	0.0074145		2.15813	-0.135371	-0.00973895	-0.00973895
2.15776	-0.325805	-0.0325805	-0.0242495		2.15747	-0.282267	-0.0282267	-0.0142835		2.15783	0.38865	0.0215917	0.0174772		2.15783	0.122198	0.00879124	0.012121		2.15786	-0.161901	-0.0116475	-0.00161644
2.1575	-0.144395	-0.0144395	-0.0204563		2.1572	-0.0747078	-0.00747078	-0.0153138		2.15757	0.277372	0.0154096	0.0158999		2.15757	0.247786	0.0178264	0.0134977		2.15759	0.229866	0.0165372	0.00713301
2.15723	-0.14349	-0.014349	-0.0124977		2.15693	-0.10244	-0.010244	-0.00675823		2.1573	0.192571	0.0106984	0.0130835		2.1573	0.19287	0.0138755	0.0165393		2.15732	0.229481	0.0165094	0.0136882
2.15696	-0.0870446	-0.00870446	-0.0142584		2.15666	-0.0255987	-0.00255987	-0.00953148		2.15703	0.236563	0.0131424	0.0133293		2.15703	0.249033	0.017916	0.0172501		2.15706	0.111449	0.00801791	0.00739097
2.15669	-0.197219	-0.0197219	-0.0104653		2.15639	-0.157905	-0.0157905	-0.0105618		2.15676	0.290646	0.016147	0.0108404		2.15676	0.277426	0.0199587	0.0219566		2.15679	-0.0327262	-0.0023544	0.00516892
2.15642	-0.0296939	-0.00296939	-0.00482072		2.15613	-0.133351	-0.0133351	-0.0159494		2.15649	0.0581698	0.00323166	0.00755642		2.15649	0.389129	0.0279949	0.0230003		2.15652	0.136821	0.00984324	0.00545463
2.15616	0.0822912	0.00822912	0.00406363		2.15586	-0.187227	-0.0187227	-0.0156726		2.15623	0.0592306	0.00329059	0.00483375		2.15623	0.292558	0.0210473	0.0207144		2.15625	0.123363	0.00887507	0.0107559
2.15589	0.0693116	0.00693116	0.000914342		2.15559	-0.149601	-0.0149601	-0.016703		2.15596	0.143622	0.00797899	0.00669303		2.15596	0.182101	0.0131008	0.0127678		2.15599	0.188336	0.0135494	0.00884732
2.15562	-0.124173	-0.0124173	-0.00547477		2.15532	-0.164261	-0.0164261	-0.0142475		2.15569	0.158571	0.00880951	0.00588727		2.15569	0.05776	0.00415539	0.00914999		2.15572	0.0572331	0.00411749	0.00568485
2.15535	-0.109382	-0.0109382	-0.0076984		2.15506	-0.113563	-0.0113563	-0.00830625		2.15542	0.0157194	0.000873301	0.00318803		2.15542	0.141693	0.0101937	0.0131905		2.15545	-0.00851149	-0.000612337	0.00189544
2.15509	0.00260294	0.000260294	-0.00205387		2.15479	0.0286371	0.00286371	-0.00192927		2.15516	-0.00213665	-0.000118703	0.00270978		2.15516	0.350591	0.0252224	0.0155662		2.15518	0.030318	0.00218115	-0.000326619
2.15482	0.0451632	0.00451632	0.00312783		2.15452	0.0270481	0.00270481	-0.000345267		2.15489	0.132745	0.00737474	0.00510689		2.15489	0.156825	0.0112824	0.015611		2.15491	-0.0354266	-0.00254867	-0.000667844
2.15455	0.0460686	0.00460686	0.00321837		2.15425	-0.0660432	-0.00660432	-0.00224707		2.15462	0.145163	0.00806462	0.00937402		2.15462	0.143563	0.0103283	0.0146569		2.15465	-0.0227406	-0.00163601	-0.000382125
2.15428	0.0053191	0.00053191	0.000994742		2.15399	-0.0284169	-0.00284169	-0.00197024		2.15435	0.228289	0.0126827	0.0117236		2.15435	0.310806	0.0223601	0.0186974		2.15438	0.0422325	0.00303831	0.00147095
2.15402	-0.0215455	-0.00215455	-0.00169171		2.15372	0.0353529	0.00353529	0.00614964		2.15409	0.259623	0.0144235	0.0145407		2.15409	0.325314	0.0234039	0.0244028		2.15411	0.0418467	0.00301056	0.00332403
2.15375	-0.034525	-0.0034525	-0.00113834		2.15345	0.177553	0.0177553	0.0138338		2.15382	0.297287	0.0165159	0.0152768		2.15382	0.381478	0.0274444	0.0261125		2.15385	0.0545327	0.00392322	0.0073714
2.15348	0.0219202	0.00219202	-0.00151064		2.15319	0.202108	0.0202108	0.0193393		2.15355	0.268039	0.0148911	0.0115476		2.15355	0.382101	0.0274893	0.0298201		2.15358	0.211008	0.0151804	0.0120457
2.15321	-0.0327143	-0.00327143	0.00181973		2.15292	0.200519	0.0200519	0.0222305		2.15329	0.0582428	0.00323571	0.00674265		2.15329	0.479919	0.0345265	0.0318628		2.15331	0.236766	0.0170335	0.0138988
2.15295	0.0653859	0.00653859	0.00746426		2.15265	0.264289	0.0264289	0.0216359		2.15302	0.037821	0.00210117	0.000955837		2.15302	0.466657	0.0335725	0.0342384		2.15304	0.131806	0.00948244	0.0141845
2.15268	0.191256	0.0191256	0.00431497		2.15238	0.184269	0.0184269	0.0131982		2.15275	-0.0444486	-0.00246937	0.00213539		2.15275	0.481166	0.0346162	0.0282898		2.15278	0.222923	0.0160376	0.00757386
2.15241	-0.127193	-0.0127193	-0.000685649		2.15212	-0.0526117	-0.00526117	0.00258189		2.15248	0.121939	0.00677438	0.00237993		2.15248	0.23186	0.0166805	0.0223411		2.15251	-0.0388985	-0.00279845	0.00409792
2.15215	-0.0846326	-0.00846326	-0.00522343		2.15185	-0.0542007	-0.00542007	-0.00542007		2.15222	0.0510262	0.00283479	0.00391044		2.15222	0.218598	0.0157265	0.0170584		2.15224	-0.0131407	-0.000945376	0.00218934
2.15188	0.0551225	0.00551225	0.00875208		2.15158	-0.0557897	-0.00557897	-0.00122171		2.15195	0.0381986	0.00212215	-0.000823532		2.15195	0.260876	0.0187681	0.0234297		2.15198	0.143335	0.0103118	0.0140735
2.15161	0.292072	0.0292072	0.0190249		2.15132	0.0733389	0.00733389	0.00254091		2.15168	-0.133696	-0.00742753	-0.00228431		2.15168	0.497544	0.0357945	0.0284691		2.15171	0.456671	0.032854	0.0253307
2.15135	0.223553	0.0223553	0.0200411		2.15105	0.0586782	0.00586782	0.00325347		2.15142	-0.027856	-0.00154756	-0.00313759		2.15142	0.428742	0.0308448	0.028514		2.15144	0.456285	0.0328263	0.0278107
2.15108	0.0856086	0.00856086	0.00856086		2.15078	-0.0344132	-0.00344132	0.00265884		2.15115	-0.00787828	-0.000437682	-0.00139614		2.15115	0.262746	0.0189026	0.0209004		2.15118	0.246751	0.0177519	0.0180654
2.15081	-0.0523357	-0.00523357	0.00217175		2.15052	0.0555002	0.00555002	0.00293567		2.15088	-0.0396571	-0.00220317	-0.00264724		2.15088	0.18006	0.0129539	0.0152847		2.15091	0.0502892	0.00361793	0.00926042
2.15055	0.0318795	0.00318795	-5.18776e-05		2.15025	0.0669829	0.00669829	0.00800547		2.15062	-0.0954155	-0.00530086	-0.0041549		2.15062	0.194568	0.0139977	0.0156626		2.15064	0.0891188	0.00641142	0.00672489
2.15028	0.0188999	0.00188999	0.00235282		2.14999	0.117681	0.0117681	0.00741085		2.15035	-0.0892919	-0.00496066	-0.00514817		2.15035	0.278501	0.020036	0.021035		2.15038	0.14102	0.0101453	0.00920491
2.15001	0.0198053	0.00198053	-0.000796465		2.14972	0.0376614	0.00376614	0.00725195		2.15009	-0.0932939	-0.00518299	-0.00130166		2.15009	0.404089	0.0290712	0.0257414		2.15011	0.153706	0.011058	0.00917716
2.14975	-0.0625991	-0.00625991	-0.00394575		2.14945	0.062216	0.0062216	0.00447869		2.14982	0.112296	0.00623866	0.001212		2.14982	0.390827	0.0281171	0.0304479		2.14985	0.0879615	0.00632816	0.00977635
2.14948	-0.0755787	-0.00755787	-0.00154105		2.14919	0.0344834	0.00344834	0.0143415		2.14955	0.0464461	0.00258034	0.000149681		2.14955	0.474761	0.0341554	0.0378181		2.14958	0.166006	0.0119429	0.0191527
2.14922	0.0919463	0.00919463	0.00641764		2.14892	0.333545	0.0333545	0.0220256		2.14929	-0.150659	-0.00836995	-0.0044899		2.14929	0.711428	0.0511819	0.0451884		2.14931	0.544702	0.0391872	0.0313504
2.14895	0.176162	0.0176162	0.0185418		2.14865	0.292741	0.0292741	0.0270954		2.14902	-0.138241	-0.00768008	-0.00716569		2.14902	0.698167	0.0502278	0.0495619		2.14905	0.596603	0.0429211	0.038219
2.14868	0.288147	0.0288147	0.0237235		2.14839	0.186578	0.0186578	0.0173506		2.14875	-0.0980467	-0.00544704	-0.00713083		2.14875	0.657135	0.0472759	0.0432802		2.14878	0.452428	0.0325488	0.0331757
2.14842	0.247397	0.0247397	0.0228884		2.14812	0.0411992	0.00411992	0.00934862		2.14849	-0.148777	-0.00826537	-0.00791442		2.14849	0.449484	0.032337	0.0363327		2.14852	0.334396	0.0240573	0.0262516
2.14815	0.151108	0.0151108	0.0155736		2.14786	0.052682	0.0052682	3.94911e-05		2.14822	-0.180555	-0.0100309	-0.00809051		2.14822	0.408452	0.0293851	0.0267213		2.14825	0.307867	0.0221487	0.0193274
2.14789	0.0687033	0.00687033	0.00872166		2.14759	-0.0926964	-0.00926964	-0.00316949		2.14796	-0.107556	-0.00597531	-0.00857004		2.14796	0.256341	0.0184418	0.0247683		2.14798	0.163692	0.0117764	0.0145976
2.14762	0.0418387	0.00418387	0.0088122		2.14733	-0.0550701	-0.00550701	-0.00419984		2.14769	-0.174671	-0.00970394	-0.0116443		2.14769	0.368044	0.026478	0.026478		2.14772	0.137162	0.0098678	0.0155103
2.14736	0.153824	0.0153824	0.00381158		2.14706	0.0217714	0.00217714	-0.00305156		2.14743	-0.346565	-0.0192536	-0.0146717		2.14743	0.479747	0.0345142	0.0295196		2.14745	0.345925	0.0248867	0.0189307
2.14709	-0.0813152	-0.00813152	-0.00257753		2.14679	-0.0582481	-0.00582481	-0.00277474		2.14716	-0.271034	-0.0150574	-0.0135605		2.14716	0.383176	0.0275666	0.0315623		2.14719	0.306324	0.0220377	0.023605
2.14682	-0.149835	-0.0149835	-0.00989231		2.14653	-0.0467654	-0.00467654	-0.00641944		2.1469	-0.114669	-0.00637051	-0.00644083		2.1469	0.453224	0.032606	0.0296093		2.14692	0.332081	0.0238908	0.0223234
2.14656	-0.0656195	-0.00656195	-0.0116531		2.14626	-0.0875697	-0.00875697	-0.011807		2.14663	0.0378983	0.00210546	-0.00042022		2.14663	0.398307	0.0286552	0.0259914		2.14666	0.29248	0.0210418	0.0163397
2.14629	-0.134139	-0.0134139	-0.00693424		2.146	-0.219876	-0.0219876	-0.0145803		2.14636	0.054079	0.00300439	0.00221001		2.14636	0.232311	0.016713	0.0220406		2.14639	0.0568029	0.00408654	0.00816167
2.14603	-0.00826881	-0.000826881	-0.00730653		2.14573	-0.129963	-0.0129963	-0.013432		2.1461	0.027363	0.00152017	0.00402178		2.1461	0.288474	0.0207535	0.0184227		2.14612	-0.00894165	-0.000643284	0.00029713
2.14576	-0.0767883	-0.00767883	-0.007216		2.14547	-0.0531214	-0.00531214	-0.0109766		2.14583	0.135734	0.00754077	0.00630169		2.14583	0.247443	0.0178016	0.0204654		2.14586	-0.0354709	-0.00255187	-0.000671038
2.1455	-0.131423	-0.0131423	-0.00851395		2.1452	-0.146213	-0.0146213	-0.00547104		2.14557	0.177194	0.00984413	0.00413965		2.14557	0.317491	0.0228411	0.0251719		2.14559	0.0164303	0.00118204	0.00463023
2.14523	-0.0472076	-0.00472076	-0.0107376		2.14494	0.035203	0.0035203	-0.00127268		2.1453	-0.0893873	-0.00496596	0.000247571		2.1453	0.484734	0.0348729	0.0275475		2.14533	0.212121	0.0152605	0.0108719
2.14497	-0.143497	-0.0143497	-0.00972137		2.14467	0.0728293	0.00728293	0.0051043		2.14504	-0.0744381	-0.00413545	-0.000791946		2.14504	0.346507	0.0249286	0.0299232		2.14506	0.224807	0.0161732	0.0161732
2.1447	-0.100937	-0.0100937	-0.0124078		2.14441	0.0450967	0.00450967	0.00276677		2.14477	0.12106	0.00672558	0.00354551		2.14477	0.416556	0.029968	0.0293021		2.1448	0.237493	0.0170858	0.0164589
2.14444	-0.127801	-0.0127801	-0.00630047		2.14414	-0.0349228	-0.00349228	0.0047865		2.14451	0.144835	0.0080464	0.00325413		2.14451	0.458834	0.0330096	0.0336756		2.14453	0.224035	0.0161177	0.0205063
2.14417	0.0397238	0.00397238	-0.00111877		2.14388	0.133421	0.0133421	0.00942058		2.14424	-0.0901725	-0.00500958	-0.00554741		2.14424	0.528882	0.0380491	0.0413788		2.14427	0.393583	0.0283153	0.026121
2.14391	0.0545142	0.00545142	0.00498858		2.14361	0.184119	0.0184119	0.0140547		2.14398	-0.354223	-0.019679	-0.0154012		2.14398	0.73778	0.0530777	0.0447534		2.144	0.471627	0.03393	0.0317357
2.14364	0.0554196	0.00554196	0.00322779		2.14335	0.1041	0.01041	0.01041		2.14371	-0.387267	-0.0215148	-0.0177038		2.14371	0.599554	0.0431334	0.0424674		2.14374	0.45817	0.0329619	0.0282598
2.14338	-0.0130999	-0.00130999	-0.00177282		2.14308	0.02408	0.002408	0.00284372		2.14345	-0.214517	-0.0119176	-0.0132739		2.14345	0.433557	0.0311912	0.0311912		2.14348	0.248636	0.0178875	0.0172605
2.14311	-0.0955043	-0.00955043	-0.0090876		2.14282	-0.0428678	-0.00428678	-0.00167243		2.14318	-0.115006	-0.00638922	-0.00690297		2.14318	0.267561	0.019249	0.0215798		2.14321	0.0129584	0.00093226	0.00908252
2.14285	-0.164024	-0.0164024	-0.0094599		2.14256	-0.0313851	-0.00313851	-0.000959879		2.14292	-0.0432374	-0.00240208	-0.00340741		2.14292	0.198759	0.0142992	0.01663		2.14295	0.117147	0.00842782	0.00936824
2.14259	-0.0242687	-0.00242687	-0.00335254		2.14229	0.0454565	0.00454565	0.00280275		2.14266	-0.0257568	-0.00143093	-0.000449042		2.14266	0.227153	0.0163419	0.0146771		2.14268	0.26055	0.0187446	0.014983
2.14232	0.0877164	0.00877164	0.00506898		2.14203	0.070011	0.0070011	0.00612965		2.14239	0.044746	0.00248589	-0.00307859		2.14239	0.186121	0.01339	0.0173857		2.14242	0.247093	0.0177765	0.0171495
2.14206	0.0886218	0.00886218	0.00793652		2.14176	0.068422	0.0068422	0.0016135		2.14213	-0.185233	-0.0102907	-0.00472625		2.14213	0.311709	0.0224251	0.0187624		2.14215	0.207492	0.0149275	0.0161814
2.14179	0.0617573	0.00617573	0.00848989		2.1415	-0.0900281	-0.00900281	-0.00638846		2.14186	-0.11473	-0.00637391	-0.00854864		2.14186	0.284563	0.0204721	0.0208051		2.14189	0.220178	0.0158401	0.0155267
2.14153	0.104318	0.0104318	0.0104318		2.14123	-0.170048	-0.0170048	-0.013519		2.1416	-0.161663	-0.00898129	-0.00617561		2.1416	0.271301	0.0195181	0.0215159		2.14162	0.219792	0.0158124	0.0136181
2.14126	0.146878	0.0146878	0.0132993		2.14097	-0.145493	-0.0145493	-0.011935		2.14133	-0.0570894	-0.00317163	-0.00548573		2.14133	0.341349	0.0245575	0.0268883		2.14136	0.127904	0.00920172	0.0129634
2.141	0.147783	0.0147783	0.0087615		2.14071	-0.042508	-0.0042508	-0.00773661		2.14107	-0.0774768	-0.00430427	-0.000470454		2.14107	0.508592	0.0365894	0.0305958		2.1411	0.192877	0.013876	0.0116817
2.14074	-0.031816	-0.0031816	0.00329806		2.14044	-0.044097	-0.0044097	-0.00484543		2.14081	0.109162	0.00606454	0.00213697		2.14081	0.425906	0.0306407	0.0323056		2.14083	0.166348	0.0119675	0.0151022
2.14047	-0.0170256	-0.00170256	-0.00216539		2.14018	-0.0587578	-0.00587578	-0.00631151		2.14054	0.0837114	0.00465064	0.0058194		2.14054	0.412644	0.0296866	0.0303526		2.14057	0.270536	0.019463	0.0157014
2.14021	-0.0161202	-0.00161202	0.0030163		2.13991	-0.0864903	-0.00864903	-0.00603468		2.14028	0.121375	0.00674304	0.00426487		2.14028	0.427152	0.0307304	0.0267347		2.1403	0.217863	0.0156736	0.0137928
2.13994	0.123635	0.0123635	0.00218117		2.13965	-0.0357923	-0.00357923	-0.0105508		2.14002	0.0252167	0.00140093	0.0044866		2.14002	0.275041	0.0197871	0.0171233		2.14004	0.0867598	0.00624171	0.00404741
2.13968	-0.0420794	-0.00420794	-0.00328228		2.13939	-0.194242	-0.0194242	-0.0137598		2.13975	0.0956852	0.00531585	0.00414708		2.13975	0.0118497	0.000852499	0.00384926		2.13978	-0.135846	-0.00977309	-0.00507102
2.13942	-0.180024	-0.0180024	-0.0152254		2.13912	-0.18276	-0.018276	-0.0165331		2.13949	0.10304	0.00572446	0.00490664		2.13949	-0.126377	-0.00909185	-0.00309833		2.13951	-0.162375	-0.0116817	-0.00666613
2.13915	-0.234658	-0.0234658	-0.0220773		2.13886	-0.11899	-0.011899	-0.0110275		2.13922	0.066233	0.00367961	0.00454494		2.13922	-0.0146736	-0.00105565	0.000276241		2.13925	0.0202436	0.00145638	0.00333721
2.13889	-0.247638	-0.0247638	-0.0247638		2.1386	-0.0290765	-0.00290765	-0.005522		2.13896	0.0761537	0.00423076	0.00528234		2.13896	0.152569	0.0109762	0.00464973		2.13899	0.281293	0.0202369	0.0120867
2.13863	-0.260617	-0.0260617	-0.0279131		2.13833	-0.0175937	-0.00175937	-0.003938		2.1387	0.142859	0.00793664	0.00812351		2.1387	0.055998	0.00402863	0.00602647		2.13872	0.202477	0.0145667	0.0129993
2.13836	-0.329137	-0.0329137	-0.0255084		2.13807	-0.0714698	-0.00714698	-0.0040969		2.13843	0.219656	0.0122031	0.00857964		2.13843	0.0427363	0.00307455	0.00573834		2.13846	0.0583016	0.00419436	0.00826949
2.1381	-0.175497	-0.0175497	-0.0180125		2.13781	-0.0338435	-0.00338435	-0.00730588		2.13817	0.100785	0.00559914	0.00796075		2.13817	0.140554	0.0101118	0.0114437		2.1382	0.0840594	0.00604744	0.00573396
2.13784	-0.0357417	-0.00357417	-0.00820249		2.13754	-0.113863	-0.0113863	-0.00833623		2.13791	0.10944	0.00607997	0.00755281		2.13791	0.293912	0.0211448	0.0208118		2.13793	0.0967454	0.0069601	0.00821398
2.13757	-0.0348363	-0.00348363	-0.00811195		2.13728	-0.10238	-0.010238	-0.0063165		2.13764	0.197628	0.0109793	0.00829021		2.13764	0.433385	0.0311788	0.0281821		2.13767	0.161718	0.0116344	0.0135152
2.13731	-0.172781	-0.0172781	-0.0131126		2.13702	0.0267483	0.00267483	0.00093193		2.13738	0.140604	0.00781132	0.00729693		2.13738	0.447894	0.0322226	0.0322226		2.13741	0.305122	0.0219512	0.0169357
2.13705	-0.18576	-0.018576	-0.0204274		2.13675	0.10359	0.010359	0.00164448		2.13712	0.0558027	0.00310015	0.00882807		2.13712	0.462402	0.0332663	0.0286047		2.13714	0.239377	0.0172214	0.0169079
2.13678	-0.25428	-0.025428	-0.0203368		2.13649	-0.0810038	-0.00810038	-0.000693046		2.13685	0.280309	0.0155727	0.0131649		2.13685	0.282521	0.0203252	0.023322		2.13688	0.160561	0.0115512	0.0131185
2.13652	-0.170064	-0.0170064	-0.0170064		2.13623	-0.0433775	-0.00433775	-0.00303057		2.13659	0.374792	0.0208218	0.0173851		2.13659	0.227604	0.0163744	0.0200371		2.13662	0.147104	0.010583	0.00995605
2.13626	-0.0858493	-0.00858493	-0.00997342		2.13596	0.0334641	0.00334641	0.00291068		2.13633	0.283697	0.0157609	0.0160416		2.13633	0.325422	0.0234117	0.0234117		2.13635	0.107503	0.00773399	0.0127495
2.136	-0.043289	-0.0043289	-0.00618022		2.1357	0.0972339	0.00972339	0.00449468		2.13607	0.207756	0.011542	0.0103491		2.13607	0.42324	0.030449	0.0237895		2.13609	0.27705	0.0199316	0.0146026
2.13573	-0.0562685	-0.00562685	-0.0111808		2.13544	0.00414256	0.000414256	-0.003943		2.1358	0.0674011	0.0037445	0.00860709		2.1358	0.243359	0.0175079	0.0191727		2.13583	0.224377	0.0161422	0.0111267
2.13547	-0.235868	-0.0235868	-0.0157186		2.13518	-0.219666	-0.0219666	-0.0123807		2.13554	0.189626	0.0105348	0.00702848		2.13554	0.132903	0.00956135	0.0152219		2.13557	-0.0374442	-0.00269383	0.00388908
2.13521	-0.179423	-0.0179423	-0.0165538		2.13491	-0.155897	-0.0155897	-0.0190755		2.13528	0.122511	0.00680615	0.00783492		2.13528	0.258491	0.0185965	0.0159327		2.1353	-0.0247582	-0.00178117	0.000726607
2.13494	-0.0813223	-0.00813223	-0.0160004		2.13465	-0.196701	-0.0196701	-0.0153128		2.13502	0.110949	0.00616382	0.00672508		2.13502	0.272999	0.0196402	0.0193072		2.13504	0.0925019	0.00665481	0.00477398
2.13468	-0.219267	-0.0219267	-0.0168355		2.13439	-0.106788	-0.0106788	-0.00937158		2.13475	0.129695	0.00720528	0.00566213		2.13475	0.273622	0.0196851	0.0213499		2.13478	0.131331	0.0094483	0.00850789
2.13442	-0.204476	-0.0204476	-0.0190591		2.13413	0.0223411	0.00223411	-0.000815969		2.13449	0.065111	0.00361728	0.00324289		2.13449	0.343671	0.0247245	0.0207288		2.13452	0.130946	0.00942055	0.00910708
2.13416	-0.148031	-0.0148031	-0.0189686		2.13386	0.0599674	0.00599674	0.00163948		2.13423	-0.0196899	-0.00109389	0.000192077		2.13423	0.247099	0.0177769	0.0194418		2.13425	0.117488	0.00845238	0.0093928
2.1339	-0.21655	-0.021655	-0.0207294		2.1336	-0.033124	-0.0033124	-0.000698043		2.13397	-0.0350489	-0.00194716	-0.000123375		2.13397	0.219953	0.0158239	0.0158239		2.13399	0.143246	0.0103055	0.00748421
2.13363	-0.2573	-0.02573	-0.0211017		2.13334	-0.0477847	-0.00477847	0.000450234		2.1337	0.0480766	0.00267092	0.00255436		2.1337	0.192806	0.0138709	0.0152028		2.13373	0.0513578	0.0036948	0.00776993
2.13337	-0.1592	-0.01592	-0.0196226		2.13308	0.0944157	0.00944157	0.00813439		2.13344	0.124908	0.00693933	0.00336207		2.13344	0.221199	0.0159136	0.0175785		2.13347	0.129403	0.00930954	0.00930954
2.13311	-0.172179	-0.0172179	-0.0135153		2.13282	0.197401	0.0197401	0.0232259		2.13318	0.00856738	0.000475965	-0.00190845		2.13318	0.319017	0.0229509	0.0279455		2.1332	0.207447	0.0149243	0.0158647
2.13285	-0.0740792	-0.00740792	-0.0111106		2.13255	0.40496	0.040496	0.0304743		2.13292	-0.236532	-0.0131406	-0.0054027		2.13292	0.62511	0.0449719	0.0369806		2.13294	0.324707	0.0233602	0.0183447
2.13258	-0.0870588	-0.00870588	-0.00361472		2.13229	0.311869	0.0311869	0.0355441		2.13265	-0.0637815	-0.00354341	-0.00686284		2.13265	0.597963	0.0430189	0.0453498		2.13268	0.232819	0.0167496	0.0220786
2.13232	0.0526963	0.00526963	-0.000747191		2.13203	0.349495	0.0349495	0.0305922		2.13239	-0.0702805	-0.00390447	-0.00329697		2.13239	0.668012	0.0480584	0.0430638		2.13242	0.363151	0.026126	0.0220509
2.13206	0.0119468	0.00119468	-0.000656653		2.13177	0.256404	0.0256404	0.0221546		2.13213	-0.0439743	-0.00244302	-0.00232646		2.13213	0.529785	0.038114	0.0364492		2.13216	0.32355	0.023277	0.0235905
2.1318	-0.0843426	-0.00843426	-0.00843426		2.13151	0.0587382	0.00587382	0.00587382		2.13187	-0.0113739	-0.000631882	-0.000117497		2.13187	0.322134	0.0231751	0.0278367		2.1319	0.297021	0.0213684	0.0201145
2.13154	-0.180632	-0.0180632	-0.0162119		2.13124	-0.138927	-0.0138927	-0.00604967		2.13161	0.0490034	0.00272241	0.00253553		2.13161	0.308872	0.022221	0.022554		2.13163	0.218205	0.0156982	0.0153847
2.13128	-0.221382	-0.0221382	-0.0216753		2.13098	-0.101301	-0.0101301	-0.011873		2.13135	0.0992893	0.00551607	0.00848519		2.13135	0.309496	0.0222659	0.020268		2.13137	0.126316	0.00908751	0.00846057
2.13101	-0.248246	-0.0248246	-0.0178821		2.13072	-0.115962	-0.0115962	-0.00201022		2.13108	0.309908	0.0172171	0.011747		2.13108	0.226809	0.0163172	0.0216448		2.13111	0.00828478	0.000596027	0.00717893
2.13075	-0.0668361	-0.00668361	-0.0164031		2.13046	0.156956	0.0156956	0.00436677		2.13082	0.225141	0.0125078	0.01384		2.13082	0.366282	0.0263512	0.0230215		2.13085	0.16476	0.0118532	0.00715118
2.13049	-0.177011	-0.0177011	-0.020478		2.1302	0.0900085	0.00900085	0.00638649		2.13056	0.212313	0.0117952	0.0131039		2.13056	0.366905	0.0263961	0.0220674		2.13059	0.125159	0.00900425	0.00963119
2.13023	-0.370495	-0.0370495	-0.0231645		2.12994	-0.0553699	-0.00553699	-0.000308288		2.1303	0.270159	0.0150088	0.0130457		2.1303	0.187024	0.013455	0.0197815		2.13033	0.111702	0.00803608	0.0121112
2.12997	-0.14743	-0.014743	-0.01752		2.12968	-0.0438872	-0.00438872	-0.00438872		2.13004	0.221995	0.012333	0.0104624		2.13004	0.270957	0.0194933	0.0218241		2.13006	0.268177	0.0192933	0.0149047
2.12971	-0.00767469	-0.000767469	-0.0040073		2.12941	-0.0324044	-0.00324044	-0.00236899		2.12978	0.0728147	0.00404526	0.00390526		2.12978	0.452085	0.0325241	0.0311922		2.1298	0.241648	0.0173847	0.0208329
2.12945	0.0348856	0.00348856	0.00441423		2.12915	0.00522189	0.000522189	0.00400799		2.12952	-0.0839254	-0.00466252	-0.00531691		2.12952	0.577673	0.0415592	0.0405603		2.12954	0.358908	0.0258207	0.0295824
2.12918	0.105216	0.0105216	0.00913309		2.12889	0.147422	0.0147422	0.00994925		2.12925	-0.276002	-0.0153335	-0.00906835		2.12925	0.661606	0.0475976	0.0446008		2.12928	0.633029	0.0455417	0.0351971
2.12892	0.133891	0.0133891	0.011075		2.12863	0.145833	0.0145833	0.0145833		2.12899	-0.129763	-0.00720906	-0.00863566		2.12899	0.620575	0.0446457	0.0423149		2.12902	0.475782	0.0342289	0.0339155
2.12866	0.0931417	0.00931417	0.00561151		2.12837	0.144244	0.0144244	0.0170388		2.12873	-0.0605603	-0.00336446	-0.00521105		2.12873	0.482349	0.0347013	0.0373651		2.12876	0.305463	0.0219758	0.0235431
2.1284	-0.0586876	-0.00586876	0.000148057		2.12811	0.221086	0.0221086	0.0238515		2.12847	-0.0910734	-0.00505963	-0.00440461		2.12847	0.455202	0.0327483	0.0354121		2.1285	0.200504	0.0144247	0.0191268
2.12814	-0.0300123	-0.00300123	-0.00577822		2.12785	0.350214	0.0350214	0.0232569		2.12821	-0.0862154	-0.00478975	-0.000535302		2.12821	0.539135	0.0387867	0.0314613		2.12824	0.29162	0.0209799	0.0153374
2.12788	-0.0846468	-0.00846468	-0.013093		2.12759	0.126406	0.0126406	0.0169978		2.12795	0.148382	0.00824347	0.00520404		2.12795	0.317599	0.0228488	0.0268445		2.12798	0.147445	0.0106075	0.0140557
2.12762	-0.278131	-0.0278131	-0.0153166		2.12733	0.0333142	0.00333142	0.0133531		2.12769	0.218851	0.0121584	0.00982149		2.12769	0.262682	0.018898	0.0208958		2.12772	0.147059	0.0105798	0.0155953
2.12736	-0.096721	-0.0096721	-0.0166146		2.12707	0.240873	0.0240873	0.0171157		2.12743	0.163127	0.0090626	0.0123586		2.12743	0.291076	0.0209407	0.0209407		2.12745	0.355822	0.0255987	0.0212101
2.1271	-0.123586	-0.0123586	-0.0132842		2.12681	0.239284	0.0239284	0.0178283		2.12717	0.285386	0.0158548	0.0131891		2.12717	0.319469	0.0229834	0.0209855		2.12719	0.381579	0.0274518	0.0227497
2.12684	-0.17822	-0.017822	-0.015045		2.12654	0.0546907	0.00546907	0.0128764		2.12691	0.263699	0.0146499	0.0124061		2.12691	0.264552	0.0190325	0.0250261		2.12693	0.211261	0.0151986	0.0217815
2.12658	-0.149545	-0.0149545	-0.00662349		2.12628	0.092317	0.0092317	0.0157676		2.12665	0.120847	0.00671372	0.00512433		2.12665	0.459565	0.0330622	0.0330622		2.12667	0.315449	0.0226942	0.0277097
2.12632	0.12906	0.012906	0.00318653		2.12602	0.32602	0.032602	0.0221446		2.12639	-0.107832	-0.00599067	-0.00150248		2.12639	0.654578	0.047092	0.0430963		2.12641	0.628786	0.0452364	0.03834
2.12606	0.116081	0.0116081	0.00790539		2.12576	0.246	0.0246	0.0228571		2.12613	-0.0941486	-0.00523048	-0.00698458		2.12613	0.682971	0.0491346	0.044473		2.12615	0.654543	0.0470894	0.0452086
2.1258	-0.00797885	-0.000797885	0.000590612		2.1255	0.113694	0.0113694	0.0161623		2.12587	-0.175187	-0.0097326	-0.00788537		2.12587	0.516975	0.0371925	0.0405222		2.12589	0.60187	0.0433	0.0389114
2.12554	-0.0903833	-0.00903833	-0.00441001		2.12524	0.125176	0.0125176	0.0138248		2.12561	-0.156475	-0.00869304	-0.00901992		2.12561	0.489828	0.0352395	0.0389022		2.12563	0.366193	0.0263448	0.0335547
2.12528	-0.033938	-0.0033938	-0.00570796		2.12498	0.175874	0.0175874	0.0145374		2.12535	-0.155414	-0.00863411	-0.00629593		2.12535	0.615417	0.0442746	0.0406119		2.12537	0.431166	0.0310191	0.0278844
2.12502	-0.0469176	-0.00469176	-0.00284043		2.12472	0.13507	0.013507	0.0165571		2.12509	-0.0280918	-0.00156065	-0.00303349		2.12509	0.58827	0.0423216	0.0429875		2.12511	0.365421	0.0262893	0.0287971
2.12476	-0.0043573	-0.00043573	-0.00274989		2.12446	0.185768	0.0185768	0.0146553		2.12482	0.0196971	0.00109428	0.000345507		2.12482	0.588893	0.0423664	0.0397026		2.12485	0.404251	0.0290828	0.0250077
2.1245	-0.0312219	-0.00312219	-0.00404785		2.1242	0.11882	0.011882	0.0140607		2.12456	0.0270521	0.00150289	0.00320949		2.12456	0.478437	0.0344199	0.0350859		2.12459	0.273148	0.0196509	0.0218452
2.12424	-0.0858564	-0.00858564	-0.00627147		2.12394	0.117231	0.0117231	0.0130303		2.12431	0.126563	0.00703128	0.00312715		2.12431	0.39575	0.0284712	0.0331329		2.12433	0.233546	0.0168019	0.0227579
2.12398	-0.071066	-0.0071066	-0.0135863		2.12368	0.154858	0.0154858	0.0185358		2.12405	0.015251	0.00084728	0.00323233		2.12405	0.507453	0.0365074	0.0331777		2.12407	0.442309	0.0318208	0.0264918
2.12372	-0.250665	-0.0250665	-0.0167355		2.12342	0.283986	0.0283986	0.0196841		2.12379	0.0327317	0.00181843	0.00422628		2.12379	0.480307	0.0345544	0.0292269		2.12381	0.428851	0.0308526	0.0277179
2.12346	-0.180335	-0.0180335	-0.0143308		2.12316	0.15168	0.015168	0.0217038		2.12353	0.180236	0.0100131	0.00517399		2.12353	0.231001	0.0166187	0.025276		2.12355	0.284676	0.0204803	0.0267497
2.1232	0.00107502	0.000107502	-0.00868631		2.1229	0.215449	0.0215449	0.0163162		2.12327	0.0664272	0.0036904	0.00584106		2.12327	0.342704	0.0246549	0.0259868		2.12329	0.401936	0.0289163	0.026722
2.12294	-0.0813294	-0.00813294	-0.00443028		2.12264	0.122358	0.0122358	0.0200789		2.12301	0.0687538	0.00381965	0.00302464		2.12301	0.509947	0.0366868	0.0330241		2.12303	0.427694	0.0307694	0.0317098
2.12268	-0.0526541	-0.00526541	-0.00711674		2.12238	0.264558	0.0264558	0.0173056		2.12275	0.0281494	0.00156386	0.00441578		2.12275	0.524455	0.0377306	0.032403		2.12277	0.492667	0.0354437	0.0341898
2.12242	-0.0795186	-0.00795186	-0.0139687		2.12213	0.132252	0.0132252	0.0140966		2.12249	0.141549	0.00786382	0.00755975		2.12249	0.316804	0.0227916	0.0261214		2.12251	0.505353	0.0363563	0.0319677
2.12216	-0.286888	-0.0286888	-0.0180436		2.12187	0.0260887	0.00260887	0.0113234		2.12223	0.238528	0.0132516	0.0116628		2.12223	0.248002	0.0178419	0.0195068		2.12225	0.335034	0.0241032	0.0297457
2.1219	-0.174903	-0.0174903	-0.0165646		2.12161	0.181361	0.0181361	0.0163932		2.12197	0.249715	0.0138731	0.011488		2.12197	0.248626	0.0178867	0.0192186		2.12199	0.400007	0.0287775	0.028464
2.12164	-0.0351476	-0.00351476	-0.00536609		2.12135	0.284346	0.0284346	0.031049		2.12171	0.132109	0.00733937	0.00986442		2.12171	0.304789	0.0219272	0.0219272		2.12173	0.451909	0.0325114	0.0343923
2.12138	0.0490676	0.00490676	0.00120411		2.12109	0.465762	0.0465762	0.0361188		2.12145	0.150855	0.00838083	0.00802988		2.12145	0.360952	0.0259678	0.0263007		2.12148	0.582241	0.0418878	0.0362453
2.12112	0.0222031	0.00222031	0.00360881		2.12083	0.333455	0.0333455	0.0363956		2.12119	0.15065	0.00836945	0.0106607		2.12119	0.431	0.0310072	0.0293423		2.12122	0.477281	0.0343367	0.0377849
2.12086	0.0369934	0.00369934	0.00555067		2.12057	0.292651	0.0292651	0.031008		2.12093	0.274175	0.015232	0.00945715		2.12093	0.431623	0.031052	0.0353807		2.12096	0.51611	0.0371302	0.0408919
2.1206	0.107324	0.0107324	0.00610405		2.12031	0.304134	0.0304134	0.0273633		2.12067	0.0858611	0.00477006	0.00593883		2.12067	0.612751	0.0440828	0.0380893		2.1207	0.711801	0.0512087	0.0439989
2.12034	0.0388042	0.00388042	0.00526892		2.12005	0.224114	0.0224114	0.0276401		2.12041	-0.0393393	-0.00218552	-0.00188145		2.12041	0.54395	0.0391331	0.040132		2.12044	0.606841	0.0436576	0.0458519
2.12008	0.0119397	0.00119397	-0.00019453		2.11979	0.300956	0.0300956	0.0226882		2.12015	-0.14812	-0.00822889	-0.00425444		2.12015	0.516803	0.0371801	0.0358482		2.12018	0.593384	0.0426895	0.041749
2.11983	-0.0565798	-0.00565798	-0.00149249		2.11953	0.155577	0.0155577	0.0203507		2.1199	-0.0422805	-0.00234892	-0.003728		2.1199	0.434117	0.0312314	0.036226		2.11992	0.540711	0.0389001	0.0436021
2.11957	-0.000134528	-1.34528e-05	-0.00279045		2.11928	0.153988	0.0153988	0.0201918		2.11964	-0.0109114	-0.000606191	-0.00376282		2.11964	0.559705	0.0402665	0.0402665		2.11966	0.684114	0.0492169	0.0448283
2.11931	-0.0269991	-0.00269991	-0.0068654		2.11902	0.296189	0.0296189	0.0239544		2.11938	-0.15	-0.00833335	-0.00293294		2.11938	0.685293	0.0493016	0.0416433		2.1194	0.644513	0.0463679	0.0419793
2.11905	-0.178828	-0.0178828	-0.0109404		2.11876	0.268456	0.0268456	0.0255384		2.11912	0.00253292	0.000140718	-0.000910856		2.11912	0.491527	0.0353616	0.0356946		2.11915	0.421908	0.0303531	0.036936
2.11879	-0.122383	-0.0122383	-0.015941		2.1185	0.201508	0.0201508	0.0184079		2.11886	0.0982812	0.00546006	0.00473536		2.11886	0.311645	0.0224205	0.0280811		2.11889	0.473809	0.034087	0.034087
2.11853	-0.177018	-0.0177018	-0.0130734		2.11824	0.0822733	0.00822733	0.013456		2.1186	0.154896	0.00860531	0.00509837		2.1186	0.367809	0.026461	0.026461		2.11863	0.52571	0.0378209	0.0384478
2.11827	-0.0928024	-0.00928024	-0.0125201		2.11798	0.1199	0.01199	0.01504		2.11834	0.0221352	0.00122973	0.00284321		2.11834	0.423972	0.0305016	0.0305016		2.11837	0.603755	0.0434356	0.0431221
2.11802	-0.105782	-0.0105782	0.00052978		2.11772	0.249028	0.0249028	0.0296958		2.11809	-0.0234977	-0.00130543	-0.00457798		2.11809	0.480135	0.0345421	0.0405356		2.11811	0.668728	0.0481099	0.0509312
2.11776	0.214478	0.0214478	0.00987697		2.11747	0.521946	0.0521946	0.0421729		2.11783	-0.245848	-0.0136582	-0.0104332		2.11783	0.786228	0.0565631	0.0485718		2.11785	0.851347	0.061248	0.0562324
2.1175	0.187613	0.0187613	0.01691		2.11721	0.494214	0.0494214	0.0454998		2.11757	-0.294047	-0.0163359	-0.0125015		2.11757	0.759081	0.0546101	0.0546101		2.11759	0.824818	0.0593394	0.0615337
2.11724	0.105209	0.0105209	0.0123722		2.11695	0.348835	0.0348835	0.0383693		2.11731	-0.135185	-0.00751029	-0.00776748		2.11731	0.731934	0.0526572	0.054322		2.11734	0.889791	0.0640137	0.0580578
2.11698	0.0783442	0.00783442	0.00366893		2.11669	0.308031	0.0308031	0.0299317		2.11705	0.00978816	0.000543787	-0.00347754		2.11705	0.774213	0.0556988	0.0497052		2.11708	0.7064	0.0508202	0.0536414
2.11672	-0.0734851	-0.00734851	-0.00549718		2.11643	0.241083	0.0241083	0.0258512		2.11679	-0.0623901	-0.00346612	0.000298016		2.11679	0.566561	0.0407598	0.0427577		2.11682	0.640656	0.0460903	0.0470307
2.11647	-0.169775	-0.0169775	-0.0146633		2.11618	0.226423	0.0226423	0.0283067		2.11654	0.0686948	0.00381638	0.00517266		2.11654	0.44222	0.0318144	0.037142		2.11656	0.614126	0.0441817	0.0426144
2.11621	-0.196639	-0.0196639	-0.0219781		2.11592	0.381695	0.0381695	0.0277121		2.11628	0.273019	0.0151677	0.0124552		2.11628	0.540038	0.0388517	0.0305273		2.1163	0.522238	0.0375711	0.0350633
2.11595	-0.292928	-0.0292928	-0.0237389		2.11566	0.223245	0.0223245	0.0258103		2.11602	0.330865	0.0183814	0.0158335		2.11602	0.290732	0.020916	0.0275754		2.11605	0.325776	0.0234371	0.0315874
2.11569	-0.222598	-0.0222598	-0.0180943		2.1154	0.169368	0.0169368	0.0217298		2.11576	0.251127	0.0139515	0.0113099		2.11576	0.319125	0.0229587	0.0259554		2.11579	0.46918	0.0337539	0.0359482
2.11544	-0.0273032	-0.00273032	-0.00411882		2.11514	0.259282	0.0259282	0.0254925		2.1155	0.0287415	0.00159675	0.00297584		2.1155	0.472483	0.0339916	0.0336586		2.11553	0.704086	0.0506536	0.0446977
2.11518	0.126337	0.0126337	0.00152571		2.11489	0.336123	0.0336123	0.0231549		2.11525	-0.119173	-0.00662072	-0.0013375		2.11525	0.611956	0.0440256	0.0370332		2.11527	0.690628	0.0496855	0.0465508
2.11492	-0.0532624	-0.00532624	-0.00162358		2.11463	0.0992427	0.00992427	0.0147172		2.11499	0.0182062	0.00101146	0.00168991		2.11499	0.459845	0.0330824	0.0347472		2.11501	0.546453	0.0393132	0.0443287
2.11466	-0.121782	-0.0121782	-0.0107897		2.11437	0.00615131	0.000615131	0.000179406		2.11473	0.192222	0.010679	0.00855178		2.11473	0.377158	0.0271337	0.0334602		2.11476	0.611426	0.0439875	0.0424201
2.1144	-0.148646	-0.0148646	-0.0130133		2.11411	-0.100012	-0.0100012	-0.00259385		2.11447	0.251368	0.0139649	0.0133802		2.11447	0.558286	0.0401645	0.0375007		2.1145	0.61104	0.0439597	0.0452136
2.11415	-0.119971	-0.0119971	-0.00968295		2.11386	0.0160451	0.00160451	0.00901184		2.11422	0.27894	0.0154967	0.0130888		2.11422	0.628335	0.0452039	0.0425401		2.11424	0.662941	0.0476936	0.0505149
2.11389	-0.0218709	-0.00218709	-0.00820391		2.1136	0.354322	0.0354322	0.0249748		2.11396	0.176488	0.00980487	0.0129374		2.11396	0.587303	0.042252	0.0455817		2.11398	0.832489	0.0598913	0.0564431
2.11363	-0.104275	-0.0104275	-0.00626204		2.11334	0.378876	0.0378876	0.0374519		2.1137	0.243193	0.0135107	0.00993349		2.1137	0.685121	0.0492893	0.0476244		2.11373	0.858246	0.0617443	0.0617443
2.11338	-0.0617151	-0.00617151	-0.00756		2.11308	0.390359	0.0390359	0.0394716		2.11344	0.116727	0.00648484	0.00999179		2.11344	0.713514	0.051332	0.0466704		2.11347	0.884004	0.0635974	0.0610896
2.11312	-0.0608097	-0.00608097	-0.0111721		2.11283	0.414914	0.0414914	0.0301625		2.11319	0.179636	0.00997977	0.0116395		2.11319	0.547518	0.0393898	0.037392		2.11321	0.805188	0.0579272	0.0560463
2.11286	-0.212639	-0.0212639	-0.0180241		2.11257	0.0996024	0.00996024	0.0252106		2.11293	0.332169	0.0184538	0.0154854		2.11293	0.298212	0.0214541	0.0297784		2.11296	0.647941	0.0466144	0.0535108
2.1126	-0.267273	-0.0267273	-0.0211734		2.11231	0.241803	0.0241803	0.0241803		2.11267	0.324404	0.0180225	0.0157077		2.11267	0.39603	0.0284914	0.0268265		2.1127	0.778273	0.0559908	0.0534831
2.11235	-0.155288	-0.0155288	-0.0183058		2.11206	0.384003	0.0384003	0.035786		2.11242	0.191644	0.0106469	0.0133588		2.11242	0.424423	0.0305341	0.0298681		2.11244	0.80403	0.0578439	0.0562766
2.11209	-0.126613	-0.0126613	-0.0145126		2.1118	0.447773	0.0447773	0.0439059		2.11216	0.205327	0.0114071	0.0117574		2.11216	0.425047	0.0305789	0.02958		2.11218	0.764429	0.0549949	0.0528006
2.11183	-0.153478	-0.0153478	-0.0144221		2.11154	0.485399	0.0485399	0.0459256		2.1119	0.237928	0.0132182	0.0130782		2.1119	0.384015	0.027627	0.0246302		2.11193	0.633326	0.045563	0.0465034
2.11158	-0.152572	-0.0152572	-0.0171085		2.11129	0.444595	0.0444595	0.0431523		2.11165	0.262968	0.0146094	0.0157084		2.11165	0.218019	0.0156848	0.0223443		2.11167	0.541438	0.0389524	0.0424006
2.11132	-0.207207	-0.0207207	-0.017018		2.11103	0.364575	0.0364575	0.0360218		2.11139	0.34736	0.0192978	0.0160246		2.11139	0.329722	0.023721	0.0220561		2.11141	0.593339	0.0426863	0.0436267
2.11106	-0.150761	-0.0150761	-0.012762		2.11077	0.271484	0.0271484	0.0332486		2.11113	0.254999	0.0141666	0.0134419		2.11113	0.372	0.0267626	0.0264296		2.11116	0.684456	0.0492414	0.0523761
2.11081	-0.0248912	-0.00248912	-0.0117458		2.11052	0.361397	0.0361397	0.0330897		2.11088	0.123504	0.00686134	0.0108358		2.11088	0.400393	0.0288053	0.0281393		2.1109	0.90629	0.0652007	0.0623795
2.11055	-0.176721	-0.0176721	-0.0121181		2.11026	0.359808	0.0359808	0.0399024		2.11062	0.20663	0.0114794	0.0086275		2.11062	0.401017	0.0288501	0.0341777		2.11064	1.01048	0.0726963	0.075204
2.11029	-0.16193	-0.016193	-0.0180443		2.11	0.475865	0.0475865	0.0397435		2.11036	0.135751	0.00754174	0.00985584		2.11036	0.6238	0.0448777	0.0428798		2.11039	1.21924	0.0877152	0.078938
2.11004	-0.20268	-0.020268	-0.020268		2.10975	0.35663	0.035663	0.0443776		2.11011	0.189834	0.0105464	0.00865225		2.11011	0.763273	0.0549117	0.050583		2.11013	1.06199	0.0764024	0.0764024
2.10978	-0.243429	-0.0243429	-0.0192518		2.10949	0.498831	0.0498831	0.0442187		2.10985	0.141636	0.00786866	0.00845336		2.10985	0.722241	0.0519598	0.0509609		2.10987	0.904747	0.0650897	0.0679109
2.10952	-0.131444	-0.0131444	-0.0210126		2.10923	0.471098	0.0471098	0.035781		2.10959	0.125011	0.00694506	0.00930604		2.10959	0.639554	0.0460111	0.0413495		2.10962	0.865146	0.0622407	0.0600464
2.10927	-0.255503	-0.0255503	-0.0232362		2.10898	0.1035	0.01035	0.019936		2.10934	0.235879	0.0131044	0.0124969		2.10934	0.362478	0.0260776	0.0307392		2.10936	0.734042	0.0528088	0.0537492
2.10901	-0.310138	-0.0310138	-0.0314766		2.10872	0.0234804	0.00234804	0.00801247		2.10908	0.313942	0.0174412	0.0172778		2.10908	0.279792	0.0201289	0.0234586		2.10911	0.642154	0.0461981	0.0502733
2.10875	-0.378657	-0.0378657	-0.0309233		2.10846	0.113394	0.0113394	0.00785357		2.10882	0.383179	0.0212877	0.017547		2.10882	0.335955	0.0241694	0.0245024		2.10885	0.720199	0.0518129	0.0518129
2.1085	-0.238902	-0.0238902	-0.0299071		2.10821	0.098733	0.0098733	0.015102		2.10857	0.250419	0.0139121	0.0157359		2.10857	0.406003	0.0292089	0.0312067		2.10859	0.798244	0.0574276	0.0574276
2.10824	-0.279652	-0.0279652	-0.025651		2.10795	0.240933	0.0240933	0.0227862		2.10831	0.216143	0.0120079	0.0110723		2.10831	0.559361	0.0402418	0.037911		2.10834	0.876289	0.0630424	0.0633558
2.10799	-0.250976	-0.0250976	-0.029726		2.1077	0.343918	0.0343918	0.0313418		2.10806	0.131342	0.00729677	0.00804491		2.10806	0.615524	0.0442823	0.0419515		2.10808	0.967405	0.0695975	0.0664628
2.10773	-0.361151	-0.0361151	-0.0356523		2.10744	0.355401	0.0355401	0.0311829		2.1078	0.0869404	0.00483002	0.00461971		2.1078	0.574493	0.0413304	0.0406645		2.10783	0.927804	0.0667485	0.0680024
2.10747	-0.45744	-0.045744	-0.0397272		2.10718	0.236166	0.0236166	0.026231		2.10754	0.0311819	0.00173233	0.00355611		2.10754	0.505691	0.0363807	0.0330509		2.10757	0.94049	0.0676612	0.0714228
2.10722	-0.373225	-0.0373225	-0.0340827		2.10693	0.195362	0.0195362	0.0212791		2.10729	0.0739079	0.004106	0.00569603		2.10729	0.29804	0.0214417	0.0317639		2.10731	1.11004	0.0798588	0.0751567
2.10696	-0.191815	-0.0191815	-0.0210328		2.10667	0.206845	0.0206845	0.024606		2.10703	0.202496	0.0112498	0.00842065		2.10703	0.520823	0.0374693	0.0341396		2.10706	1.08351	0.0779502	0.0760694
2.10671	-0.0659449	-0.00659449	-0.0139998		2.10642	0.335973	0.0335973	0.0283686		2.10678	0.178311	0.00990618	0.0100227		2.10678	0.604756	0.0435076	0.0415098		2.1068	0.978548	0.0703991	0.071653
2.10645	-0.162234	-0.0162234	-0.0148349		2.10616	0.308241	0.0308241	0.0308241		2.10652	0.160421	0.00891227	0.0111801		2.10652	0.605379	0.0435525	0.0398898		2.10655	0.925875	0.0666097	0.0653559
2.1062	-0.216869	-0.0216869	-0.0179842		2.10591	0.280508	0.0280508	0.0276151		2.10627	0.264995	0.0147219	0.01374		2.10627	0.453268	0.0326092	0.0346071		2.10629	0.820915	0.0590587	0.0609395
2.10594	-0.160424	-0.0160424	-0.011414		2.10565	0.239704	0.0239704	0.0274562		2.10601	0.316546	0.0175859	0.0144065		2.10601	0.384467	0.0276595	0.0323211		2.10604	0.794386	0.0571501	0.0599713
2.10569	0.0348714	0.00348714	-0.00623234		2.1054	0.303474	0.0303474	0.0290402		2.10575	0.196409	0.0109116	0.0134601		2.10575	0.510055	0.0366946	0.0353627		2.10578	0.885503	0.0637052	0.0599436
2.10543	-0.061418	-0.0061418	-0.000587811		2.10514	0.328028	0.0328028	0.0336743		2.1055	0.213889	0.0118827	0.0117896		2.1055	0.580103	0.041734	0.0457297		2.10552	0.819758	0.0589754	0.0643044
2.10517	0.00891224	0.000891224	0.00181689		2.10489	0.378727	0.0378727	0.0396156		2.10524	0.226341	0.0125745	0.0117561		2.10524	0.816771	0.0587605	0.0547648		2.10527	0.976234	0.0702326	0.0699192
2.10492	0.107012	0.0107012	0.00514725		2.10463	0.481712	0.0481712	0.0438139		2.10499	0.194597	0.0108109	0.0120494		2.10499	0.886819	0.0637999	0.0601372		2.10501	1.11964	0.0805494	0.07428
2.10466	0.038493	0.0038493	0.00153513		2.10437	0.453979	0.0453979	0.0458336		2.10473	0.229729	0.0127627	0.0124586		2.10473	0.804132	0.0578512	0.0558534		2.10476	1.00161	0.072058	0.0711175
2.10441	-0.0994514	-0.00994514	-0.00115132		2.10412	0.439318	0.0439318	0.0469819		2.10448	0.248441	0.0138023	0.0102725		2.10448	0.638136	0.0459091	0.0539004		2.1045	0.844359	0.0607452	0.0682685
2.10415	0.0264188	0.00264188	-0.00615194		2.10386	0.51616	0.051616	0.0402871		2.10422	0.0765466	0.00425259	0.0104005		2.10422	0.805379	0.0579409	0.0482847		2.10425	1.00083	0.0720024	0.0632252
2.1039	-0.111526	-0.0111526	-0.0130039		2.10361	0.253136	0.0253136	0.0318494		2.10397	0.23664	0.0131467	0.0112766		2.10397	0.569958	0.0410042	0.0443339		2.10399	0.7913	0.0569281	0.0588089
2.10364	-0.30501	-0.030501	-0.0189302		2.10336	0.186188	0.0186188	0.0251547		2.10371	0.295751	0.0164306	0.0121762		2.10371	0.473386	0.0340566	0.0403831		2.10374	0.660197	0.0474962	0.0565868
2.10339	-0.15137	-0.015137	-0.0174511		2.1031	0.315317	0.0315317	0.029353		2.10346	0.125123	0.00695127	0.0076994		2.10346	0.640629	0.0460884	0.0437576		2.10348	0.908174	0.0653363	0.063142
2.10313	-0.0671545	-0.00671545	-0.00532695		2.10285	0.379086	0.0379086	0.0422659		2.1032	-0.00510619	-0.000283677	0.00200762		2.1032	0.710678	0.0511279	0.049463		2.10323	1.06465	0.0765935	0.0728318
2.10288	0.0587156	0.00587156	0.00402023		2.10259	0.573574	0.0573574	0.0508215		2.10295	-0.0116053	-0.000644737	0.000594348		2.10295	0.711301	0.0511727	0.0511727		2.10297	1.06426	0.0765658	0.0787601
2.10263	0.129046	0.0129046	0.00457361		2.10234	0.571985	0.0571985	0.0558913		2.10269	0.0488063	0.00271146	0.00371616		2.10269	0.711924	0.0512176	0.0505516		2.10272	1.15538	0.0831209	0.0768515
2.10237	-0.0505534	-0.00505534	0.00188715		2.10208	0.53118	0.053118	0.0548609		2.10244	0.163471	0.00908174	0.00363446		2.10244	0.684778	0.0492646	0.0529273		2.10247	0.985062	0.0708678	0.0746294
2.10212	-0.021878	-0.0021878	-0.0021878		2.10183	0.542663	0.0542663	0.0490376		2.10219	-0.016017	-0.000889832	0.00448777		2.10219	0.810366	0.0582997	0.0563018		2.10221	0.971604	0.0698996	0.0705265
2.10186	0.00679731	0.000679731	0.00438239		2.10157	0.397285	0.0397285	0.0440857		2.10193	0.0948854	0.00527141	0.0056458		2.10193	0.852644	0.0613413	0.0596764		2.10196	0.98429	0.0708123	0.0708123
2.10161	0.146552	0.0146552	0.0109526		2.10132	0.382624	0.0382624	0.0356481		2.10168	0.226005	0.0125558	0.0112692		2.10168	0.825497	0.0593883	0.0593883		2.1017	0.996976	0.0717249	0.0720384
2.10135	0.175228	0.0175228	0.0110431		2.10106	0.289533	0.0289533	0.0298247		2.10142	0.287648	0.0159804	0.0130582		2.10142	0.798351	0.0574353	0.0591002		2.10145	1.02273	0.073578	0.0710702
2.1011	0.00951347	0.000951347	0.00696817		2.10081	0.222585	0.0222585	0.021387		2.10117	0.19149	0.0106383	0.0121111		2.10117	0.840629	0.0604769	0.059145		2.10119	0.943918	0.0679077	0.0685347
2.10084	0.0243038	0.00243038	0.00104189		2.10056	0.129494	0.0129494	0.0138208		2.10091	0.174865	0.00971472	0.00866251		2.10091	0.827367	0.0595228	0.0561931		2.10094	0.891245	0.0641183	0.0638049
2.10059	-0.00256073	-0.000256073	0.00113242		2.1003	0.0625458	0.00625458	0.00886893		2.10066	0.101421	0.0056345	0.00469948		2.10066	0.675256	0.0485796	0.0519093		2.10068	0.8255	0.0593885	0.0609559
2.10034	0.0122296	0.00122296	-0.00803368		2.10005	0.0740286	0.00740286	0.000431249		2.10041	-0.0225139	-0.00125077	0.00421996		2.10041	0.661994	0.0476255	0.0406331		2.10043	0.825115	0.0593608	0.0555991
2.10008	-0.250679	-0.0250679	-0.0246051		2.09979	-0.123637	-0.0123637	-0.00452063		2.10015	0.148971	0.00827614	0.00617236		2.10015	0.357148	0.0256941	0.0313547		2.10018	0.667868	0.048048	0.0477346
2.09983	-0.499704	-0.0499704	-0.0393252		2.09954	-0.0860106	-0.00860106	-0.00816533		2.0999	0.206851	0.0114917	0.00789165		2.0999	0.288347	0.0207444	0.0227422		2.09992	0.497549	0.0357949	0.0383027
2.09957	-0.429373	-0.0429373	-0.0443258		2.09929	-0.0353125	-0.00353125	-0.00701706		2.09964	0.0703275	0.00390709	0.00750715		2.09964	0.302855	0.0217881	0.0241189		2.09967	0.431804	0.0310651	0.0360806
2.09932	-0.400698	-0.0400698	-0.0363671		2.09903	-0.0891886	-0.00891886	-0.00412588		2.09939	0.128208	0.00712265	0.00506574		2.09939	0.414558	0.0298243	0.0324881		2.09941	0.575208	0.0413819	0.0457705
2.09907	-0.260943	-0.0260943	-0.0325739		2.09878	0.000724748	7.24748e-05	-0.00341333		2.09914	0.0750149	0.00416749	0.00519563		2.09914	0.637341	0.0458519	0.0428551		2.09916	0.901616	0.0648645	0.0551469
2.09881	-0.315577	-0.0315577	-0.0338719		2.09852	-0.013936	-0.0013936	0.0003493		2.09888	0.0773414	0.00429675	0.00726586		2.09888	0.735159	0.0528891	0.0505583		2.09891	0.8228	0.0591942	0.0566865
2.09856	-0.439637	-0.0439637	-0.0370212		2.09827	0.0236903	0.00236903	0.000626126		2.09863	0.24	0.0133333	0.00928858		2.09863	0.735782	0.052934	0.0499372		2.09865	0.639409	0.0460007	0.0519566
2.09831	-0.355421	-0.0355421	-0.0327652		2.09802	0.00902952	0.000902952	3.15007e-05		2.09837	0.184242	0.0102357	0.0107969		2.09837	0.611441	0.0439886	0.0463194		2.0984	0.704383	0.050675	0.0491076
2.09805	-0.187896	-0.0187896	-0.0197153		2.09776	-0.0317748	-0.00317748	0.0016155		2.09812	0.158792	0.00882175	0.00940645		2.09812	0.584294	0.0420356	0.0427015		2.09815	0.703997	0.0506472	0.0490799
2.0978	-0.0481414	-0.00481414	-0.0117566		2.09751	0.0712103	0.00712103	0.00537813		2.09787	0.164915	0.00916195	0.00878757		2.09787	0.584918	0.0420804	0.0437453		2.09789	0.638252	0.0459174	0.0459174
2.09754	-0.116661	-0.0116661	-0.0158316		2.09726	0.121908	0.0121908	0.00609068		2.09761	0.150822	0.00837899	0.0112309		2.09761	0.654966	0.0471198	0.0441231		2.09764	0.572508	0.0411876	0.0399337
2.09729	-0.310145	-0.0310145	-0.026849		2.097	-0.0103982	-0.00103982	-0.000604099		2.09736	0.290732	0.0161518	0.0152402		2.09736	0.600049	0.043169	0.043169		2.09739	0.454476	0.0326961	0.0311288
2.09704	-0.378664	-0.0378664	-0.0290726		2.09675	-0.129633	-0.0129633	-0.00729888		2.09711	0.381418	0.0211899	0.019437		2.09711	0.545133	0.0392182	0.041216		2.09713	0.271086	0.0195026	0.0273393
2.09678	-0.18337	-0.018337	-0.0262051		2.0965	-0.0789351	-0.00789351	-0.0153008		2.09685	0.37745	0.0209695	0.0204779		2.09685	0.573526	0.0412609	0.0369322		2.09688	0.414489	0.0298194	0.0285655
2.09653	-0.224119	-0.0224119	-0.0247261		2.09624	-0.250457	-0.0250457	-0.0180741		2.0966	0.346937	0.0192743	0.0180821		2.0966	0.421415	0.0303176	0.0336473		2.09663	0.505606	0.0363745	0.0354341
2.09628	-0.334293	-0.0334293	-0.0301895		2.09599	-0.212831	-0.0212831	-0.023026		2.09635	0.252045	0.0140025	0.0160366		2.09635	0.408153	0.0293635	0.0270327		2.09637	0.557507	0.0401084	0.0369737
2.09603	-0.347273	-0.0347273	-0.0231565		2.09574	-0.227491	-0.0227491	-0.0135989		2.09609	0.266994	0.014833	0.0125195		2.09609	0.297697	0.021417	0.0307403		2.09612	0.478691	0.0344382	0.0403941
2.09577	-0.0131283	-0.00131283	-0.00455266		2.09548	0.0323548	0.00323548	-0.0050433		2.09584	0.157016	0.00872313	0.0077406		2.09584	0.576019	0.0414402	0.0377775		2.09587	0.648238	0.0466358	0.0469493
2.09552	0.223822	0.0223822	0.011737		2.09523	0.0438376	0.00438376	0.00264086		2.09559	-0.006018	-0.000334333	0.0015585		2.09559	0.701607	0.0504754	0.0488105		2.09561	0.830857	0.0597739	0.0560122
2.09527	0.141417	0.0141417	0.0104391		2.09498	0.0030333	0.00030333	-0.0018753		2.09534	-0.0668393	-0.00371329	-0.00224045		2.09534	0.757771	0.0545159	0.0515191		2.09536	0.856614	0.0616269	0.0591192
2.09501	-0.0520671	-0.00520671	-0.00011555		2.09473	-0.10313	-0.010313	-0.0072629		2.09508	-0.0481272	-0.00267374	1.53851e-05		2.09508	0.688969	0.0495661	0.0532288		2.09511	0.777798	0.0559567	0.0540759
2.09476	-0.0928166	-0.00928166	-0.011133		2.09447	-0.117791	-0.0117791	-0.0161363		2.09483	0.115797	0.00643318	0.00654974		2.09483	0.772902	0.0556045	0.0519418		2.09486	0.620551	0.044644	0.044644
2.09451	-0.189106	-0.0189106	-0.0207619		2.09422	-0.263169	-0.0263169	-0.0215239		2.09458	0.286016	0.0158898	0.0109803		2.09458	0.704101	0.0506547	0.0506547		2.0946	0.463304	0.0333312	0.0380333
2.09426	-0.340935	-0.0340935	-0.0262254		2.09397	-0.264758	-0.0264758	-0.0260401		2.09432	0.191124	0.010618	0.0139381		2.09432	0.635299	0.045705	0.0477028		2.09435	0.502134	0.0361247	0.0373786
2.094	-0.25672	-0.025672	-0.0275233		2.09371	-0.253275	-0.0253275	-0.0205345		2.09407	0.275515	0.0153064	0.0147686		2.09407	0.649807	0.0467487	0.0474147		2.0941	0.59325	0.0426799	0.0392317
2.09375	-0.228045	-0.0228045	-0.0255815		2.09346	-0.098003	-0.0098003	-0.0128504		2.09382	0.330864	0.0183813	0.0162769		2.09382	0.692086	0.0497903	0.0494574		2.09384	0.540578	0.0388905	0.0392039
2.0935	-0.282679	-0.0282679	-0.0375246		2.09321	-0.0342332	-0.00342332	-0.0138807		2.09357	0.272574	0.015143	0.0178777		2.09357	0.720479	0.051833	0.0455065		2.09359	0.500976	0.0360415	0.035728
2.09325	-0.615013	-0.0615013	-0.045765		2.09296	-0.284186	-0.0284186	-0.0175254		2.09331	0.361959	0.0201089	0.0171872		2.09331	0.485058	0.0348962	0.0408898		2.09334	0.448304	0.0322521	0.0344464
2.09299	-0.475258	-0.0475258	-0.0456745		2.09271	-0.207344	-0.0207344	-0.0172486		2.09306	0.293578	0.0163099	0.0152114		2.09306	0.499566	0.03594	0.0402687		2.09309	0.487133	0.0350456	0.0347321
2.09274	-0.279963	-0.0279963	-0.0358645		2.09245	-0.0259285	-0.00259285	-0.00564292		2.09281	0.165881	0.00921559	0.0118572		2.09281	0.694579	0.0499697	0.0453081		2.09284	0.512891	0.0368986	0.0359582
2.09249	-0.320713	-0.0320713	-0.0334598		2.0922	0.0639849	0.00639849	-0.0036232		2.09256	0.18083	0.0100461	0.012758		2.09256	0.695202	0.0500146	0.0490156		2.09258	0.499433	0.0359305	0.0359305
2.09224	-0.403117	-0.0403117	-0.0407745		2.09195	-0.146752	-0.0146752	-0.0133681		2.09231	0.342223	0.0190124	0.0165805		2.09231	0.654171	0.0470626	0.0437329		2.09233	0.485976	0.0349623	0.032768
2.09198	-0.499406	-0.0499406	-0.0471637		2.0917	-0.318274	-0.0318274	-0.030956		2.09205	0.372292	0.0206829	0.0193038		2.09205	0.474289	0.0341215	0.0371183		2.09208	0.381016	0.0274112	0.0286651
2.09173	-0.512386	-0.0512386	-0.0452218		2.09144	-0.463653	-0.0463653	-0.0398294		2.0918	0.32789	0.0182161	0.0189649		2.0918	0.419373	0.0301707	0.0348323		2.09183	0.328343	0.0236218	0.0264431
2.09148	-0.344861	-0.0344861	-0.0391144		2.09119	-0.412955	-0.0412955	-0.0343238		2.09155	0.323923	0.0179957	0.0148625		2.09155	0.558846	0.0402047	0.0392058		2.09157	0.393316	0.0282961	0.0329982
2.09123	-0.316186	-0.0316186	-0.0348584		2.09094	-0.153108	-0.0153108	-0.0270754		2.0913	0.150763	0.00837572	0.0116248		2.0913	0.656664	0.047242	0.0392507		2.09132	0.654366	0.0470767	0.0345378
2.09098	-0.384705	-0.0384705	-0.0338422		2.09069	-0.2462	-0.02462	-0.0237485		2.09105	0.153055	0.00850306	0.0117769		2.09105	0.421243	0.0303052	0.033635		2.09107	0.392545	0.0282406	0.0310619
2.09073	-0.314375	-0.0314375	-0.0346773		2.09044	-0.313147	-0.0313147	-0.0291361		2.09079	0.332134	0.0184519	0.015249		2.09079	0.324671	0.0233577	0.0283522		2.09082	0.24837	0.0178683	0.0225704
2.09047	-0.341239	-0.0341239	-0.0359753		2.09019	-0.314736	-0.0314736	-0.0327808		2.09054	0.338257	0.0187921	0.0179502		2.09054	0.436374	0.0313938	0.030062		2.09057	0.300271	0.0216022	0.0225426
2.09022	-0.423644	-0.0423644	-0.0340334		2.08993	-0.355541	-0.0355541	-0.0281467		2.09029	0.298919	0.0166066	0.0137078		2.09029	0.492538	0.0354344	0.0377652		2.09032	0.391387	0.0281574	0.0300382
2.08997	-0.256119	-0.0256119	-0.030703		2.08968	-0.174125	-0.0174125	-0.0230769		2.09004	0.103045	0.00572472	0.00789882		2.09004	0.645896	0.0464673	0.0411398		2.09006	0.560935	0.040355	0.0359664
2.08972	-0.241328	-0.0241328	-0.0301497		2.08943	-0.162642	-0.0162642	-0.0210572		2.08979	0.0245724	0.00136513	0.00552646		2.08979	0.577094	0.0415176	0.0408516		2.08981	0.547477	0.0393868	0.0334309
2.08947	-0.407043	-0.0407043	-0.0370016		2.08918	-0.294949	-0.0294949	-0.0247019		2.08954	0.170811	0.00948952	0.00719823		2.08954	0.480523	0.03457	0.0352359		2.08956	0.285656	0.0205508	0.0243124
2.08922	-0.461677	-0.0461677	-0.0433907		2.08893	-0.283466	-0.0283466	-0.0266037		2.08928	0.193321	0.01074	0.00809842		2.08928	0.411721	0.0296202	0.0332829		2.08931	0.180696	0.0129997	0.0164479
2.08896	-0.433002	-0.0433002	-0.043763		2.08868	-0.219696	-0.0219696	-0.0189196		2.08903	0.0731829	0.00406572	0.00993427		2.08903	0.495654	0.0356586	0.0339937		2.08906	0.219526	0.0157932	0.0170471
2.08871	-0.418212	-0.0418212	-0.042284		2.08843	-0.0644242	-0.00644242	-0.00731387		2.08878	0.269947	0.0149971	0.00901195		2.08878	0.510163	0.0367023	0.0396991		2.08881	0.310642	0.0223484	0.0251696
2.08846	-0.417306	-0.0417306	-0.0394165		2.08817	0.0647044	0.00647044	0.00254892		2.08853	0.143515	0.00797306	0.00883776		2.08853	0.649636	0.0467364	0.0450715		2.08856	0.519405	0.0373672	0.0314113
2.08821	-0.346976	-0.0346976	-0.0374746		2.08792	0.0761872	0.00761872	0.00282574		2.08828	0.063777	0.00354317	0.00176626		2.08828	0.719684	0.0517758	0.0524418		2.0883	0.479804	0.0345182	0.0342048
2.08796	-0.359956	-0.0359956	-0.0359956		2.08767	-0.0561194	-0.00561194	-0.0125835		2.08803	-0.111914	-0.00621746	-0.00292147		2.08803	0.817502	0.0588131	0.0491569		2.08805	0.427131	0.0307288	0.028848
2.08771	-0.372935	-0.0372935	-0.0340537		2.08742	-0.397574	-0.0397574	-0.0258142		2.08778	-0.109622	-0.00609011	-0.00557446		2.08778	0.512656	0.0368817	0.0468709		2.0878	0.296027	0.0212969	0.0307011
2.08746	-0.28872	-0.028872	-0.0307233		2.08717	-0.320733	-0.0320733	-0.0377377		2.08753	-0.0794844	-0.0044158	-0.0038083		2.08753	0.624359	0.0449179	0.0422541		2.08755	0.557077	0.0400775	0.0350619
2.08721	-0.260045	-0.0260045	-0.0297071		2.08692	-0.413824	-0.0413824	-0.0413824		2.08727	-0.0165415	-0.000918972	-0.0011768		2.08727	0.624982	0.0449628	0.0426319		2.0873	0.608978	0.0438114	0.0406767
2.08696	-0.342449	-0.0342449	-0.0328564		2.08667	-0.506915	-0.0506915	-0.0415413		2.08702	0.0324787	0.00180437	0.0036288		2.08702	0.528411	0.0380152	0.0423438		2.08705	0.530162	0.0381411	0.0381411
2.0867	-0.383199	-0.0383199	-0.0364685		2.08642	-0.3255	-0.03255	-0.0347286		2.08677	0.180018	0.010001	0.00600246		2.08677	0.612344	0.0440535	0.0423887		2.0868	0.451345	0.0324709	0.0334113
2.08645	-0.368408	-0.0368408	-0.0340638		2.08617	-0.209443	-0.0209443	-0.0244301		2.08652	0.111637	0.00620203	0.00421481		2.08652	0.626852	0.0450973	0.0440984		2.08655	0.411744	0.0296219	0.0315027
2.0862	-0.270308	-0.0270308	-0.0274936		2.08592	-0.19796	-0.019796	-0.0154387		2.08627	-0.0640547	-0.00355859	-0.00171137		2.08627	0.599706	0.0431443	0.0411465		2.0863	0.450574	0.0324154	0.0321019
2.08595	-0.186093	-0.0186093	-0.0218491		2.08567	-0.0557596	-0.00557596	-0.0142905		2.08602	-0.139996	-0.00777754	-0.00314871		2.08602	0.489249	0.0351978	0.0385275		2.08605	0.476332	0.0342685	0.0292529
2.0857	-0.199072	-0.0199072	-0.0166674		2.08541	-0.174995	-0.0174995	-0.0135779		2.08577	0.0340201	0.00189	-0.00124255		2.08577	0.517643	0.0372405	0.0412361		2.0858	0.292941	0.0210749	0.0289117
2.08545	-0.114857	-0.0114857	-0.0151884		2.08516	-0.176584	-0.0176584	-0.019837		2.08552	0.038878	0.00215989	0.00152831		2.08552	0.712655	0.0512702	0.0459426		2.08555	0.436345	0.0313917	0.0304513
2.0852	-0.141722	-0.0141722	-0.0197262		2.08491	-0.243531	-0.0243531	-0.0243531		2.08527	0.00963064	0.000535036	0.00334072		2.08527	0.685509	0.0493172	0.0469864		2.08529	0.540533	0.0388873	0.0373199
2.08495	-0.335206	-0.0335206	-0.0307436		2.08466	-0.310479	-0.0310479	-0.0297407		2.08502	0.13189	0.00732722	0.0067894		2.08502	0.561167	0.0403718	0.0430355		2.08504	0.579363	0.0416808	0.0350979
2.0847	-0.44538	-0.044538	-0.0343557		2.08441	-0.338212	-0.0338212	-0.0268496		2.08477	0.225107	0.0125059	0.00769023		2.08477	0.547906	0.0394177	0.0417485		2.08479	0.343685	0.0247256	0.0319354
2.08445	-0.250085	-0.0250085	-0.0305625		2.08416	-0.156796	-0.0156796	-0.0226512		2.08452	0.0582754	0.00323752	0.00244251		2.08452	0.631839	0.045456	0.0444571		2.08454	0.408658	0.0293999	0.0306538
2.0842	-0.22141	-0.022141	-0.0253808		2.08391	-0.184528	-0.0184528	-0.0219387		2.08427	-0.151487	-0.00841594	-0.00193988		2.08427	0.674117	0.0484976	0.0468328		2.08429	0.525918	0.0378358	0.0353281
2.08395	-0.289929	-0.0289929	-0.0248275		2.08366	-0.316835	-0.0316835	-0.027762		2.08402	-0.011542	-0.000641223	-0.00145968		2.08402	0.646971	0.0465446	0.0472106		2.08404	0.538604	0.0387485	0.0359273
2.0837	-0.233484	-0.0233484	-0.0256626		2.08341	-0.331496	-0.0331496	-0.0292281		2.08377	0.0842062	0.00467812	0.00392998		2.08377	0.647594	0.0465895	0.0459235		2.08379	0.433644	0.0311974	0.0315109
2.08345	-0.246464	-0.0246464	-0.0214065		2.08316	-0.228511	-0.0228511	-0.0241583		2.08352	0.139555	0.00775305	0.00663116		2.08352	0.620447	0.0446365	0.0446365		2.08354	0.341756	0.0245868	0.0299158
2.0832	-0.162249	-0.0162249	-0.021316		2.08291	-0.164741	-0.0164741	-0.018217		2.08327	0.134322	0.00746231	0.00743887		2.08327	0.593301	0.0426835	0.0470122		2.08329	0.472088	0.0339632	0.0292611
2.08295	-0.230768	-0.0230768	-0.0179856		2.08266	-0.153258	-0.0153258	-0.01184		2.08302	0.127823	0.00710125	0.0044362		2.08302	0.746659	0.0537165	0.0517186		2.08304	0.406344	0.0292334	0.0345624
2.0827	-0.146553	-0.0146553	-0.0206721		2.08241	-0.0372013	-0.00372013	-0.0119989		2.08277	-0.0225891	-0.00125495	-0.00029713		2.08277	0.816707	0.0587559	0.0560921		2.08279	0.562819	0.0404906	0.036102
2.08245	-0.242842	-0.0242842	-0.0265984		2.08216	-0.169508	-0.0169508	-0.0169508		2.08252	-0.121278	-0.00673769	-0.00524141		2.08252	0.775675	0.055804	0.0521413		2.08254	0.53629	0.038582	0.0388955
2.0822	-0.408556	-0.0408556	-0.0348388		2.08191	-0.301815	-0.0301815	-0.0232099		2.08227	-0.139169	-0.0077316	-0.00698283		2.08227	0.581909	0.041864	0.0458596		2.08229	0.522832	0.0376138	0.0394947
2.08195	-0.393766	-0.0393766	-0.0412279		2.08166	-0.224973	-0.0224973	-0.0216259		2.08202	-0.116625	-0.00647919	-0.00657294		2.08202	0.554762	0.039911	0.0412429		2.08204	0.587805	0.0422881	0.0385265
2.0817	-0.434516	-0.0434516	-0.0365091		2.08141	-0.121988	-0.0121988	-0.00871299		2.08177	-0.0991448	-0.00550804	-0.00464271		2.08177	0.583156	0.0419536	0.0439515		2.08179	0.495917	0.0356775	0.0369314
2.08145	-0.266991	-0.0266991	-0.0313274		2.08116	0.0855713	0.00855713	-0.00495036		2.08152	-0.0349361	-0.0019409	-0.00187121		2.08152	0.694859	0.0499898	0.0449952		2.08154	0.456316	0.0328285	0.0350228
2.0812	-0.238315	-0.0238315	-0.0326253		2.08092	-0.112094	-0.0112094	-0.0125166		2.08127	0.0330353	0.0018353	0.00435971		2.08127	0.598287	0.0430423	0.0387136		2.0813	0.508217	0.0365624	0.0328007
2.08095	-0.473454	-0.0473454	-0.0362375		2.08067	-0.348975	-0.0348975	-0.0231329		2.08102	0.237325	0.0131847	0.0069665		2.08102	0.321211	0.0231087	0.0307671		2.08105	0.403257	0.0290113	0.0315191
2.0807	-0.375354	-0.0375354	-0.0421637		2.08042	-0.232918	-0.0232918	-0.0276491		2.08077	0.10583	0.00587947	0.00863827		2.08077	0.363489	0.0261503	0.0284811		2.0808	0.402872	0.0289836	0.0271027
2.08045	-0.416104	-0.0416104	-0.0411475		2.08017	-0.247579	-0.0247579	-0.027808		2.08052	0.123311	0.00685061	0.00682717		2.08052	0.502962	0.0361844	0.0365173		2.08055	0.324055	0.0233133	0.0248807
2.0802	-0.442968	-0.0442968	-0.0387428		2.07992	-0.353742	-0.0353742	-0.0323241		2.08027	0.139526	0.00775144	0.00592765		2.08027	0.65632	0.0472173	0.0442205		2.0803	0.310598	0.0223452	0.0245395
2.07995	-0.303213	-0.0303213	-0.0289328		2.07967	-0.368403	-0.0368403	-0.0333545		2.08002	0.0572564	0.00318091	0.00224653		2.08002	0.684714	0.04926	0.048594		2.08005	0.388643	0.0279599	0.0292138
2.07971	-0.121803	-0.0121803	-0.0200485		2.07942	-0.278489	-0.0278489	-0.0291561		2.07977	-0.0754697	-0.00419276	0.000132		2.07977	0.685337	0.0493048	0.0489719		2.0798	0.518974	0.0373363	0.0348285
2.07946	-0.176438	-0.0176438	-0.0241234		2.07917	-0.227791	-0.0227791	-0.0249578		2.07952	0.0253413	0.00140785	0.000869392		2.07952	0.672075	0.0483508	0.0430232		2.07955	0.544732	0.0391894	0.0326065
2.07921	-0.425462	-0.0425462	-0.0351409		2.07892	-0.242452	-0.0242452	-0.0194522		2.07928	0.0970756	0.00539309	0.00396776		2.07928	0.436654	0.031414	0.0377405		2.0793	0.295983	0.0212937	0.0272497
2.07896	-0.452326	-0.0452326	-0.0429185		2.07867	-0.113323	-0.0113323	-0.0139467		2.07903	0.0918422	0.00510234	0.00559329		2.07903	0.465048	0.0334567	0.0364534		2.07905	0.295597	0.021266	0.0240872
2.07871	-0.409766	-0.0409766	-0.0395881		2.07842	-0.0626253	-0.00626253	-0.0106198		2.07878	0.11312	0.00628444	0.00392283		2.07878	0.618406	0.0444896	0.0381631		2.0788	0.412857	0.029702	0.0284481
2.07846	-0.325551	-0.0325551	-0.0260754		2.07817	-0.142645	-0.0142645	-0.00860006		2.07853	0.00687064	0.000381702	-0.00333492		2.07853	0.507949	0.0365431	0.0435355		2.07855	0.47783	0.0343763	0.0381379
2.07821	-0.046946	-0.0046946	-0.0162654		2.07793	-0.0527315	-0.00527315	-0.00919468		2.07828	-0.300076	-0.0166709	-0.0109202		2.07828	0.689077	0.0495739	0.0462442		2.07831	0.699665	0.0503356	0.0437527
2.07796	-0.115465	-0.0115465	-0.0175634		2.07768	-0.0804641	-0.00804641	-0.00935358		2.07803	-0.296484	-0.0164713	-0.0135257		2.07803	0.731355	0.0526155	0.0499517		2.07806	0.646992	0.0465462	0.0478001
2.07771	-0.36449	-0.036449	-0.0332091		2.07743	-0.147412	-0.0147412	-0.0160484		2.07778	-0.133825	-0.00743473	-0.0107548		2.07778	0.662554	0.0476657	0.0473328		2.07781	0.646606	0.0465184	0.0446376
2.07747	-0.516319	-0.0516319	-0.0409867		2.07718	-0.253575	-0.0253575	-0.0196931		2.07753	-0.15045	-0.00835832	-0.0100877		2.07753	0.579867	0.0417171	0.0450468		2.07756	0.56779	0.0408482	0.0446098
2.07722	-0.348794	-0.0348794	-0.0362679		2.07693	-0.189805	-0.0189805	-0.0185448		2.07729	-0.260462	-0.0144701	-0.0131145		2.07729	0.63603	0.0457576	0.0440927		2.07731	0.645834	0.0464629	0.0461494
2.07697	-0.222924	-0.0222924	-0.0278464		2.07668	-0.112964	-0.0112964	-0.0143464		2.07704	-0.297269	-0.016515	-0.0117689		2.07704	0.622769	0.0448035	0.0408078		2.07706	0.710807	0.0511372	0.0473756
2.07672	-0.263673	-0.0263673	-0.0226647		2.07643	-0.127624	-0.0127624	-0.011891		2.07679	-0.077791	-0.00432172	-0.00808585		2.07679	0.442888	0.0318624	0.0351921		2.07681	0.618919	0.0445266	0.04484
2.07647	-0.193343	-0.0193343	-0.0221113		2.07619	-0.116142	-0.0116142	-0.0111784		2.07654	-0.061576	-0.00342089	-0.00564187		2.07654	0.401856	0.0289105	0.0332391		2.07657	0.540103	0.0388563	0.0385429
2.07622	-0.206323	-0.0206323	-0.0192438		2.07594	-0.0915871	-0.00915871	-0.0104659		2.07629	-0.165294	-0.00918299	-0.00756952		2.07629	0.541329	0.0389445	0.0362807		2.07632	0.448215	0.0322457	0.033813
2.07598	-0.177647	-0.0177647	-0.0182276		2.07569	-0.106248	-0.0106248	-0.00888188		2.07604	-0.181884	-0.0101047	-0.0074162		2.07604	0.569722	0.0409872	0.0379905		2.07607	0.421686	0.0303371	0.030964
2.07573	-0.162857	-0.0162857	-0.0241538		2.07544	-0.0686215	-0.00686215	-0.0168838		2.0758	-0.0532964	-0.00296091	-0.00268092		2.0758	0.473151	0.0340396	0.0327077		2.07582	0.4213	0.0303093	0.028742
2.07548	-0.384111	-0.0384111	-0.0314686		2.07519	-0.331646	-0.0331646	-0.0214		2.07555	0.0904112	0.00502284	0.000978714		2.07555	0.321039	0.0230964	0.0264261		2.07557	0.355555	0.0255795	0.0277738
2.07523	-0.397091	-0.0397091	-0.0369321		2.07495	-0.241732	-0.0241732	-0.027659		2.0753	0.0157358	0.000874212	0.00143548		2.0753	0.307778	0.0221423	0.0248061		2.07532	0.381313	0.0274326	0.0280595
2.07498	-0.32676	-0.032676	-0.0336017		2.0747	-0.256393	-0.0256393	-0.0256393		2.07505	-0.0286314	-0.00159063	-0.00163751		2.07505	0.405596	0.0291796	0.0311774		2.07508	0.433214	0.0311665	0.0305395
2.07474	-0.2842	-0.02842	-0.0321227		2.07445	-0.271054	-0.0271054	-0.0301555		2.0748	-0.0755299	-0.00419611	-0.00347141		2.0748	0.586724	0.0422103	0.0385476		2.07483	0.458972	0.0330196	0.0336465
2.07449	-0.35272	-0.035272	-0.0278666		2.0742	-0.377217	-0.0377217	-0.0320573		2.07456	-0.0832947	-0.00462748	-0.00357527		2.07456	0.615117	0.044253	0.0429211		2.07458	0.510873	0.0367535	0.0348726
2.07424	-0.199079	-0.0199079	-0.0226849		2.07395	-0.313447	-0.0313447	-0.0287304		2.07431	-0.0342402	-0.00190223	-0.00519886		2.07431	0.58797	0.0423	0.0439649		2.07433	0.484344	0.0348449	0.0382931
2.07399	-0.128749	-0.0128749	-0.0161147		2.07371	-0.171247	-0.0171247	-0.0236606		2.07406	-0.163203	-0.00906686	-0.009815		2.07406	0.630249	0.0453416	0.0423449		2.07408	0.601604	0.0432809	0.0410866
2.07374	-0.155614	-0.0155614	-0.0150985		2.07346	-0.225123	-0.0225123	-0.0212051		2.07381	-0.332566	-0.0184759	-0.0147821		2.07381	0.547562	0.039393	0.039393		2.07384	0.627362	0.0451339	0.0426262
2.0735	-0.168593	-0.0168593	-0.0228762		2.07321	-0.239784	-0.0239784	-0.0235426		2.07356	-0.302463	-0.0168035	-0.0157513		2.07356	0.464876	0.0334443	0.0341102		2.07359	0.548545	0.0394637	0.0388368
2.07325	-0.362078	-0.0362078	-0.0338936		2.07296	-0.241373	-0.0241373	-0.0254444		2.07332	-0.21554	-0.0119745	-0.0137045		2.07332	0.409959	0.0294935	0.0318243		2.07334	0.443586	0.0319126	0.0372417
2.073	-0.486137	-0.0486137	-0.044911		2.07272	-0.282177	-0.0282177	-0.0290891		2.07307	-0.222039	-0.0123355	-0.012523		2.07307	0.452237	0.0325351	0.0288724		2.07309	0.560846	0.0403486	0.0356465
2.07275	-0.499116	-0.0499116	-0.0457462		2.07247	-0.349125	-0.0349125	-0.0309909		2.07282	-0.238664	-0.0132591	-0.0131419		2.07282	0.341781	0.0245886	0.0252545		2.07285	0.482029	0.0346784	0.0356188
2.07251	-0.387131	-0.0387131	-0.0521353		2.07222	-0.298427	-0.0298427	-0.0359428		2.07257	-0.24896	-0.0138311	-0.0127561		2.07257	0.259094	0.0186399	0.0129794		2.0726	0.442428	0.0318294	0.0271273
2.07226	-0.67781	-0.067781	-0.0589872		2.07197	-0.430733	-0.0430733	-0.0395875		2.07233	-0.201206	-0.0111781	-0.01244		2.07233	-0.0596365	-0.0042904	0.0043669		2.07235	0.206751	0.0148742	0.0211436
2.07201	-0.704675	-0.0704675	-0.0621365		2.07173	-0.458466	-0.0458466	-0.0375678		2.07208	-0.221593	-0.0123107	-0.0136429		2.07208	-0.0173583	-0.0012488	0.00208093		2.0721	0.232509	0.0167272	0.0223697
2.07176	-0.48161	-0.048161	-0.0514008		2.07148	-0.237835	-0.0237835	-0.0246549		2.07183	-0.31392	-0.01744	-0.0164815		2.07183	0.16377	0.011782	0.011449		2.07186	0.493558	0.0355078	0.0339404
2.07152	-0.35574	-0.035574	-0.0378881		2.07123	-0.0433475	-0.00433475	-0.0113064		2.07159	-0.35449	-0.0196939	-0.0172157		2.07159	0.331013	0.0238139	0.021483		2.07161	0.689249	0.0495862	0.0433168
2.07127	-0.299295	-0.0299295	-0.0336321		2.07098	-0.0580082	-0.00580082	-0.0127724		2.07134	-0.261239	-0.0145133	-0.0165714		2.07134	0.401061	0.0288533	0.0238587		2.07136	0.623504	0.0448564	0.0426621
2.07102	-0.353929	-0.0353929	-0.0340044		2.07074	-0.281817	-0.0281817	-0.0220816		2.07109	-0.279129	-0.0155072	-0.0118362		2.07109	0.262834	0.018909	0.0219057		2.07112	0.466257	0.0335437	0.0376188
2.07078	-0.366909	-0.0366909	-0.0357652		2.07049	-0.322621	-0.0322621	-0.0283406		2.07084	-0.0987847	-0.00548804	-0.00976656		2.07084	0.249573	0.0179549	0.0202857		2.07087	0.478943	0.0344563	0.0353968
2.07053	-0.352118	-0.0352118	-0.0361375		2.07024	-0.24578	-0.024578	-0.0250137		2.0706	-0.14948	-0.00830446	-0.00849134		2.0706	0.333506	0.0239932	0.0246592		2.07062	0.530844	0.0381903	0.0372498
2.07028	-0.365098	-0.0365098	-0.0314186		2.07	-0.18201	-0.018201	-0.0151509		2.07035	-0.210267	-0.0116815	-0.0106059		2.07035	0.445209	0.0320294	0.0303646		2.07038	0.54353	0.0391029	0.0403568
2.07004	-0.225343	-0.0225343	-0.0229971		2.06975	-0.0267379	-0.00267379	-0.00485242		2.0701	-0.212969	-0.0118316	-0.0119488		2.0701	0.487487	0.035071	0.0380678		2.07013	0.608504	0.0437772	0.0425233
2.06979	-0.0994727	-0.00994727	-0.0164269		2.0695	0.0631754	0.00631754	0.00544609		2.06986	-0.222	-0.0123333	-0.0111177		2.06986	0.65473	0.0471029	0.0444391		2.06988	0.62119	0.0446899	0.044063
2.06954	-0.167992	-0.0167992	-0.0149479		2.06926	0.126945	0.0126945	0.0100802		2.06961	-0.165385	-0.00918807	-0.0129053		2.06961	0.710893	0.0511434	0.0531413		2.06963	0.607732	0.0437217	0.0449756
2.06929	-0.180972	-0.0180972	-0.0250397		2.06901	0.112284	0.0112284	0.00687119		2.06936	-0.309503	-0.0171946	-0.0138283		2.06936	0.850367	0.0611774	0.0551839		2.06939	0.646562	0.0465152	0.043067
2.06905	-0.402226	-0.0402226	-0.0323544		2.06876	-0.0330939	-0.00330939	-0.00113076		2.06912	-0.271839	-0.0151022	-0.0167853		2.06912	0.73991	0.0532309	0.0538969		2.06914	0.541602	0.0389641	0.0424123
2.0688	-0.387436	-0.0387436	-0.0392064		2.06852	-0.113113	-0.0113113	-0.0121828		2.06887	-0.325067	-0.0180593	-0.0119576		2.06887	0.657224	0.0472823	0.0432866		2.06889	0.580431	0.0417576	0.0408172
2.06856	-0.38653	-0.038653	-0.0363389		2.06827	-0.219277	-0.0219277	-0.0132132		2.06862	-0.0488034	-0.0027113	-0.0117586		2.06862	0.407917	0.0293466	0.037005		2.06865	0.580045	0.0417299	0.0448646
2.06831	-0.3162	-0.03162	-0.0302315		2.06802	-0.0640044	-0.00640044	-0.00204319		2.06838	-0.261097	-0.0145054	-0.0121438		2.06838	0.477966	0.034386	0.034053		2.0684	0.710377	0.0511063	0.0495389
2.06806	-0.204215	-0.0204215	-0.0282896		2.06778	0.221985	0.0221985	0.0104339		2.06813	-0.345864	-0.0192147	-0.0150299		2.06813	0.534129	0.0384265	0.0374276		2.06816	0.77535	0.0557806	0.0529594
2.06782	-0.328274	-0.0328274	-0.0300504		2.06753	0.155038	0.0155038	0.0163752		2.06788	-0.204653	-0.0113696	-0.0163728		2.06788	0.548637	0.0394703	0.0414681		2.06791	0.722677	0.0519912	0.0554394
2.06757	-0.369024	-0.0369024	-0.0369024		2.06729	0.114233	0.0114233	0.00880897		2.06764	-0.333616	-0.0185342	-0.0150045		2.06764	0.646455	0.0465076	0.041513		2.06766	0.813794	0.0585463	0.0544712
2.06732	-0.409773	-0.0409773	-0.0400516		2.06704	-0.00500161	-0.000500161	0.00559999		2.06739	-0.271974	-0.0151096	-0.0164887		2.06739	0.535999	0.0385611	0.0402259		2.06742	0.734978	0.0528761	0.0538165
2.06708	-0.422753	-0.0422753	-0.0413496		2.06679	0.0587682	0.00587682	0.00021239		2.06715	-0.284801	-0.0158223	-0.0145598		2.06715	0.494967	0.0356092	0.0352762		2.06717	0.695377	0.0500271	0.0509675
2.06683	-0.407962	-0.0407962	-0.0398706		2.06655	-0.0473949	-0.00473949	-0.00343231		2.0669	-0.229452	-0.0127474	-0.0134486		2.0669	0.440051	0.0316583	0.035321		2.06692	0.694991	0.0499993	0.0503128
2.06659	-0.365402	-0.0365402	-0.0360774		2.0663	-0.114343	-0.0114343	-0.00141259		2.06665	-0.211972	-0.0117762	-0.0132022		2.06665	0.537869	0.0386956	0.0376967		2.06668	0.707677	0.050912	0.0518524
2.06634	-0.308957	-0.0308957	-0.0267302		2.06606	0.11936	0.011936	0.00452867		2.06641	-0.271493	-0.0150829	-0.0126517		2.06641	0.594032	0.0427361	0.0407383		2.06643	0.759578	0.0546459	0.0515112
2.06609	-0.127547	-0.0127547	-0.0155317		2.06581	0.130843	0.0130843	0.0161344		2.06616	-0.199725	-0.0110958	-0.0160756		2.06616	0.566885	0.0407831	0.0441128		2.06619	0.680762	0.0489757	0.055872
2.06585	-0.0294466	-0.00294466	-0.00988714		2.06556	0.233828	0.0233828	0.0159755		2.06592	-0.396864	-0.022048	-0.0186583		2.06592	0.678588	0.0488193	0.0438247		2.06594	0.889524	0.0639945	0.0583521
2.0656	-0.139621	-0.0139621	-0.0121108		2.06532	0.114593	0.0114593	0.0097164		2.06567	-0.410957	-0.022831	-0.0227372		2.06567	0.582017	0.0418717	0.0432036		2.06569	0.862995	0.062086	0.0639668
2.06536	-0.194255	-0.0194255	-0.0217397		2.06507	-0.0569289	-0.00569289	-0.00525716		2.06542	-0.419988	-0.0233327	-0.0204104		2.06542	0.540985	0.0389198	0.0359231		2.06545	0.914896	0.0658199	0.0626852
2.06511	-0.318315	-0.0318315	-0.0239633		2.06483	-0.215379	-0.0215379	-0.0163092		2.06518	-0.271217	-0.0150676	-0.0161661		2.06518	0.374989	0.0269776	0.0319722		2.0652	0.83608	0.0601496	0.0620305
2.06487	-0.20633	-0.020633	-0.0247985		2.06458	-0.216968	-0.0216968	-0.0190825		2.06493	-0.181763	-0.010098	-0.0126699		2.06493	0.417267	0.0300192	0.0320171		2.06496	0.835694	0.0601219	0.0607488
2.06462	-0.219309	-0.0219309	-0.0186911		2.06434	-0.140126	-0.0140126	-0.00704104		2.06469	-0.231193	-0.0128441	-0.0148313		2.06469	0.542855	0.0390543	0.0383884		2.06471	0.861452	0.061975	0.0644827
2.06437	-0.135094	-0.0135094	-0.025543		2.06409	0.145863	0.0145863	0.0054361		2.06444	-0.387933	-0.0215519	-0.0166893		2.06444	0.640674	0.0460916	0.04143		2.06447	0.991784	0.0713513	0.0682166
2.06413	-0.411888	-0.0411888	-0.0314693		2.06384	0.157346	0.0157346	0.021399		2.0642	-0.282094	-0.0156719	-0.0169806		2.0642	0.544102	0.039144	0.0408089		2.06422	0.991398	0.0713236	0.0760257
2.06388	-0.397098	-0.0397098	-0.0318416		2.0636	0.338762	0.0338762	0.0343119		2.06395	-0.246928	-0.0137182	-0.0154014		2.06395	0.516955	0.037191	0.0418527		2.06398	1.18709	0.0854021	0.0822673
2.06364	-0.146263	-0.0146263	-0.0146263		2.06335	0.533249	0.0533249	0.0502748		2.06371	-0.302652	-0.016814	-0.0165334		2.06371	0.684198	0.0492229	0.0502218		2.06373	1.25206	0.0900764	0.0907033
2.06339	0.104572	0.0104572	0.00444038		2.06311	0.636234	0.0636234	0.0640592		2.06346	-0.343222	-0.0190679	-0.0207751		2.06346	0.893096	0.0642515	0.0575921		2.06349	1.34318	0.0966315	0.0975719
2.06315	0.174902	0.0174902	0.0161017		2.06286	0.752291	0.0752291	0.069129		2.06322	-0.475982	-0.0264435	-0.0230537		2.06322	0.824295	0.0593018	0.0599677		2.06324	1.47351	0.106008	0.101306
2.0629	0.203578	0.0203578	0.0198949		2.06262	0.685343	0.0685343	0.0720201		2.06297	-0.425696	-0.0236498	-0.025777		2.06297	0.783263	0.0563499	0.0610115		2.063	1.40777	0.101278	0.105667
2.06266	0.218368	0.0218368	0.0195226		2.06237	0.72297	0.072297	0.0770899		2.06273	-0.490281	-0.0272378	-0.0267931		2.06273	0.936621	0.0673828	0.0677158		2.06275	1.52503	0.109714	0.113162
2.06241	0.163733	0.0163733	0.0210017		2.06213	0.904385	0.0904385	0.0878242		2.06248	-0.530851	-0.0294917	-0.0314789		2.06248	1.10386	0.0794147	0.0797477		2.0625	1.78608	0.128495	0.129122
2.06217	0.247949	0.0247949	0.0266462		2.06188	1.00737	0.100737	0.0985584		2.06224	-0.678731	-0.0377073	-0.0347153		2.06224	1.28499	0.0924455	0.0887828		2.06226	2.07327	0.149156	0.144767
2.06192	0.387704	0.0387704	0.0285881		2.06164	1.045	0.1045	0.104935		2.06199	-0.665047	-0.0369471	-0.0350536		2.06199	1.31339	0.0944882	0.0928233		2.06202	2.17746	0.156652	0.151636
2.06168	0.22199	0.022199	0.0254388		2.06139	1.09569	0.109569	0.105212		2.06175	-0.549116	-0.0305065	-0.0297349		2.06175	1.27235	0.0915362	0.0905373		2.06177	2.0725	0.1491	0.1491
2.06143	0.15347	0.015347	0.020901		2.06115	1.01568	0.101568	0.100696		2.0615	-0.39152	-0.0217511	-0.025889		2.0615	1.18967	0.0855876	0.0875854		2.06153	1.96754	0.141549	0.145938
2.06119	0.25157	0.025157	0.0283968		2.0609	0.909512	0.0909512	0.0987943		2.06126	-0.45737	-0.0254095	-0.0245441		2.06126	1.19029	0.0856324	0.090627		2.06128	2.04558	0.147164	0.151866
2.06094	0.446865	0.0446865	0.0414467		2.06066	1.03864	0.103864	0.1043		2.06101	-0.476492	-0.0264718	-0.0246949		2.06101	1.39919	0.100661	0.0996621		2.06104	2.3197	0.166885	0.164377
2.0607	0.544965	0.0544965	0.0521824		2.06042	1.18084	0.118084	0.117213		2.06077	-0.399661	-0.0222034	-0.0248222		2.06077	1.56643	0.112693	0.110029		2.06079	2.48925	0.179083	0.180023
2.06045	0.573641	0.0573641	0.0619924		2.06017	1.2969	0.12969	0.13274		2.06052	-0.464245	-0.0257914	-0.0234063		2.06052	1.62259	0.116733	0.118398		2.06055	2.69801	0.194102	0.194102
2.06021	0.741166	0.0741166	0.0699511		2.05993	1.50446	0.150446	0.14696		2.06028	-0.400036	-0.0222242	-0.0246093		2.06028	1.74818	0.125769	0.123438		2.0603	2.90677	0.20912	0.207867
2.05997	0.783726	0.0783726	0.0779098		2.05968	1.60744	0.160744	0.160744		2.06003	-0.46462	-0.0258122	-0.0232169		2.06003	1.77658	0.127811	0.132473		2.06006	3.06325	0.220378	0.220691
2.05972	0.812401	0.0812401	0.0858685		2.05944	1.71043	0.171043	0.173221		2.05979	-0.389054	-0.0216141	-0.0259161		2.05979	1.99936	0.143839	0.140176		2.05981	3.2328	0.232575	0.232889
2.05948	0.979926	0.0979926	0.0984555		2.05919	1.87877	0.187877	0.192234		2.05954	-0.545795	-0.0303219	-0.0289422		2.05954	2.06941	0.148878	0.15021		2.05957	3.41542	0.245713	0.250102
2.05923	1.16134	0.116134	0.118448		2.05895	2.17783	0.217783	0.209505		2.0593	-0.62803	-0.0348905	-0.0340024		2.0593	2.195	0.157913	0.157913		2.05932	3.78104	0.272017	0.267629
2.05899	1.41217	0.141217	0.132886		2.0587	2.22853	0.222853	0.219803		2.05906	-0.662306	-0.0367948	-0.0335919		2.05906	2.32058	0.166948	0.161621		2.05908	3.96366	0.285155	0.284528
2.05874	1.41308	0.141308	0.144085		2.05846	2.18773	0.218773	0.22618		2.05881	-0.523627	-0.0290904	-0.032036		2.05881	2.22401	0.160001	0.164329		2.05884	4.12013	0.296413	0.293591
2.0585	1.49729	0.149729	0.149729		2.05822	2.36914	0.236914	0.236914		2.05857	-0.544014	-0.030223	-0.0294749		2.05857	2.30794	0.166039	0.165706		2.05859	4.15896	0.299206	0.3014
2.05826	1.58151	0.158151	0.158151		2.05797	2.55056	0.255056	0.257234		2.05832	-0.524002	-0.0291112	-0.0278253		2.05832	2.37799	0.171079	0.17008		2.05835	4.2893	0.308582	0.311404
2.05801	1.66572	0.166572	0.165184		2.05773	2.79733	0.279733	0.267533		2.05808	-0.434548	-0.0241416	-0.0234637		2.05808	2.40639	0.173121	0.16846		2.0581	4.53727	0.326423	0.321094
2.05777	1.70828	0.170828	0.171291		2.05748	2.6781	0.26781	0.274781		2.05784	-0.308492	-0.0171384	-0.0170212		2.05784	2.24039	0.161179	0.166174		2.05786	4.56303	0.328276	0.326708
2.05752	1.76473	0.176473	0.176936		2.05724	2.76801	0.276801	0.278108		2.05759	-0.176107	-0.0097837	-0.0130803		2.05759	2.28267	0.164221	0.167883		2.05762	4.52343	0.325427	0.327934
2.05728	1.83506	0.183506	0.183043		2.057	2.89714	0.289714	0.285357		2.05735	-0.221739	-0.0123189	-0.0134648		2.05735	2.47768	0.17825	0.173922		2.05737	4.5884	0.330101	0.332922
2.05704	1.8915	0.18915	0.183134		2.05675	2.89555	0.289555	0.286069		2.0571	-0.329254	-0.0182919	-0.0143643		2.0571	2.49219	0.179294	0.172635		2.05713	4.77102	0.343239	0.339791
2.05679	1.76744	0.176744	0.17767		2.05651	2.78939	0.278939	0.283296		2.05686	-0.224681	-0.0124823	-0.0156148		2.05686	2.229	0.16036	0.164688		2.05689	4.80985	0.346032	0.345406
2.05655	1.67115	0.167115	0.169892		2.05627	2.81394	0.281394	0.282701		2.05662	-0.289265	-0.0160703	-0.0162806		2.05662	2.14631	0.154411	0.156742		2.05664	4.82254	0.346945	0.343183
2.05631	1.65818	0.165818	0.176463		2.05602	2.87771	0.287771	0.285593		2.05637	-0.365206	-0.0202892	-0.0221358		2.05637	2.16082	0.155455	0.159117		2.0564	4.67836	0.336573	0.340961
2.05606	1.96455	0.196455	0.190438		2.05578	2.87612	0.287612	0.285869		2.05613	-0.540863	-0.0300479	-0.0291129		2.05613	2.32806	0.167487	0.163158		2.05615	4.71719	0.339366	0.336859
2.05582	2.09042	0.209042	0.201637		2.05554	2.82225	0.282225	0.283096		2.05589	-0.666029	-0.0370016	-0.0348744		2.05589	2.3148	0.166532	0.162537		2.05591	4.65145	0.334636	0.33401
2.05558	1.99413	0.199413	0.194785		2.05529	2.79451	0.279451	0.277709		2.05564	-0.676325	-0.0375736	-0.0355395		2.05564	2.13492	0.153591	0.155922		2.05567	4.55956	0.328026	0.328653
2.05533	1.75899	0.175899	0.173585		2.05505	2.71449	0.271449	0.265785		2.0554	-0.57678	-0.0320433	-0.029472		2.0554	2.05223	0.147643	0.144313		2.05542	4.49381	0.323296	0.318907
2.05509	1.45443	0.145443	0.14822		2.05481	2.46454	0.246454	0.245147		2.05516	-0.338385	-0.0187992	-0.0196176		2.05516	1.8307	0.131705	0.130373		2.05518	4.24507	0.3054	0.304146
2.05485	1.23317	0.123317	0.130723		2.05456	2.17537	0.217537	0.226688		2.05491	-0.144186	-0.00801035	-0.0134336		2.05491	1.55362	0.111771	0.119097		2.05494	3.94403	0.283743	0.290953
2.0546	1.23408	0.123408	0.120168		2.05432	2.16071	0.216071	0.207357		2.05467	-0.242841	-0.0134912	-0.0141228		2.05467	1.58201	0.113814	0.109485		2.05469	3.94364	0.283715	0.280894
2.05436	1.13779	0.113779	0.113316		2.05408	1.88462	0.188462	0.194562		2.05443	-0.375602	-0.0208668	-0.021428		2.05443	1.4299	0.102871	0.100873		2.05445	3.82561	0.275224	0.272403
2.05412	1.02761	0.102761	0.10415		2.05383	1.79153	0.179153	0.176974		2.05418	-0.53867	-0.0299261	-0.0263254		2.05418	1.19448	0.085934	0.0902626		2.05421	3.58993	0.258269	0.258582
2.05387	0.959095	0.0959095	0.0991494		2.05359	1.63308	0.163308	0.167665		2.05394	-0.507301	-0.0281834	-0.0260321		2.05394	1.13957	0.0819831	0.083648		2.05397	3.36733	0.242254	0.243821
2.05363	0.987771	0.0987771	0.0973886		2.05335	1.60534	0.160534	0.162713		2.0537	-0.359762	-0.0199868	-0.0242887		2.0537	1.15407	0.0830269	0.0846918		2.05372	3.21008	0.230941	0.23533
2.05339	0.974791	0.0974791	0.0956278		2.0531	1.64297	0.164297	0.157761		2.05345	-0.444529	-0.0246961	-0.0238314		2.05345	1.23801	0.0890653	0.0824058		2.05348	3.23584	0.232794	0.226525
2.05314	0.906272	0.0906272	0.0846103		2.05286	1.48452	0.148452	0.144966		2.05321	-0.482602	-0.0268112	-0.0243799		2.05321	1.04424	0.0751252	0.0754582		2.05324	3.00016	0.215839	0.214272
2.0529	0.657248	0.0657248	0.0712787		2.05262	1.2215	0.12215	0.126507		2.05297	-0.389385	-0.0216325	-0.0237832		2.05297	0.864359	0.0621841	0.0681776		2.05299	2.69913	0.194182	0.198257
2.05266	0.574843	0.0574843	0.052856		2.05238	1.08919	0.108919	0.11589		2.05273	-0.412304	-0.0229058	-0.022672		2.05273	0.934408	0.0672236	0.0662247		2.05275	2.56802	0.18475	0.186317
2.05242	0.353589	0.0353589	0.0395244		2.05213	1.16603	0.116603	0.111374		2.05248	-0.4226	-0.0234778	-0.023244		2.05248	0.962801	0.0692663	0.0646046		2.05251	2.50228	0.18002	0.177512
2.05217	0.2573	0.02573	0.0298955		2.05189	1.08601	0.108601	0.110344		2.05224	-0.420274	-0.0233485	-0.0238395		2.05224	0.796805	0.0573241	0.0596549		2.05227	2.33196	0.167767	0.170902
2.05193	0.285975	0.0285975	0.0267462		2.05165	1.05828	0.105828	0.107571		2.052	-0.444458	-0.0246921	-0.0274744		2.052	0.728003	0.0523743	0.0503765		2.05202	2.29236	0.164918	0.167426
2.05169	0.25911	0.025911	0.0226712		2.05141	1.08283	0.108283	0.10654		2.05176	-0.618884	-0.0343824	-0.0290986		2.05176	0.575892	0.0414311	0.041764		2.05178	2.35733	0.169592	0.167084
2.05145	0.135051	0.0135051	0.0130423		2.05116	1.0551	0.10551	0.101153		2.05151	-0.507981	-0.0282212	-0.0275668		2.05151	0.437665	0.0314867	0.0341505		2.05154	2.31773	0.166743	0.158906
2.0512	-0.00289329	-0.000289329	0.00248766		2.05092	0.89665	0.089665	0.0914079		2.05127	-0.361742	-0.0200968	-0.0235569		2.05127	0.410519	0.0295337	0.0292007		2.0513	1.95133	0.140384	0.14728
2.05096	-0.0575278	-0.00575278	-0.00667844		2.05068	0.790487	0.0790487	0.0816631		2.05103	-0.402347	-0.0223526	-0.0233814		2.05103	0.369487	0.0265818	0.0299115		2.05105	1.87252	0.134714	0.13346
2.05072	-0.139932	-0.0139932	-0.0102906		2.05044	0.762755	0.0762755	0.0793255		2.05079	-0.498505	-0.0276947	-0.0274134		2.05079	0.467305	0.0336191	0.0319542		2.05081	1.74141	0.125282	0.129043
2.05048	-0.111257	-0.0111257	-0.00881153		2.05019	0.826524	0.0826524	0.0800381		2.05054	-0.579474	-0.032193	-0.0314918		2.05054	0.495699	0.0356618	0.0319991		2.05057	1.76717	0.127135	0.129642
2.05023	-0.0131567	-0.00131567	-0.0101095		2.04995	0.811864	0.0811864	0.0763934		2.0503	-0.622576	-0.0345875	-0.0328816		2.0503	0.371357	0.0267163	0.0270493		2.05033	1.8975	0.136511	0.130555
2.04999	-0.178871	-0.0178871	-0.0137216		2.04971	0.653413	0.0653413	0.0710058		2.05006	-0.573555	-0.0318642	-0.033477		2.05006	0.260901	0.0187698	0.0264282		2.05008	1.77947	0.12802	0.1299
2.04975	-0.219621	-0.0219621	-0.0214992		2.04947	0.664896	0.0664896	0.0621324		2.04982	-0.611628	-0.0339794	-0.0321087		2.04982	0.469799	0.0337985	0.0304687		2.04984	1.73987	0.125171	0.12329
2.04951	-0.246485	-0.0246485	-0.0246485		2.04923	0.545661	0.0545661	0.0528232		2.04958	-0.548686	-0.0304825	-0.0294075		2.04958	0.539847	0.0388379	0.0318455		2.0496	1.62184	0.116679	0.11762
2.04927	-0.27335	-0.027335	-0.0277978		2.04898	0.374139	0.0374139	0.045257		2.04933	-0.427692	-0.0237607	-0.027431		2.04933	0.318311	0.0229	0.0285606		2.04936	1.54302	0.111009	0.110695
2.04902	-0.314099	-0.0314099	-0.0277073		2.04874	0.437909	0.0437909	0.0459696		2.04909	-0.504899	-0.0280499	-0.0272315		2.04909	0.332819	0.0239438	0.0272735		2.04912	1.45114	0.104398	0.1091
2.04878	-0.243769	-0.0243769	-0.0257654		2.0485	0.567038	0.0567038	0.0536537		2.04885	-0.537909	-0.0298838	-0.029346		2.04885	0.486177	0.0349767	0.0326459		2.04888	1.55532	0.111894	0.11158
2.04854	-0.215094	-0.0215094	-0.0201209		2.04826	0.604664	0.0604664	0.0604664		2.04861	-0.541877	-0.0301043	-0.0312971		2.04861	0.54234	0.0390173	0.0340227		2.04863	1.64644	0.118449	0.116568
2.0483	-0.144763	-0.0144763	-0.0195675		2.04802	0.642291	0.0642291	0.0607432		2.04837	-0.610258	-0.0339032	-0.0307472		2.04837	0.390229	0.028074	0.02874		2.04839	1.65913	0.119362	0.1156
2.04806	-0.227168	-0.0227168	-0.0245681		2.04778	0.575343	0.0575343	0.0566628		2.04813	-0.508215	-0.0282342	-0.0283273		2.04813	0.265887	0.0191286	0.0204605		2.04815	1.51495	0.108989	0.108989
2.04782	-0.365112	-0.0365112	-0.0346599		2.04753	0.482251	0.0482251	0.0482251		2.04788	-0.411201	-0.0228445	-0.0238498		2.04788	0.197086	0.0141788	0.0178415		2.04791	1.37078	0.098617	0.0992439
2.04758	-0.447517	-0.0447517	-0.0401233		2.04729	0.38916	0.038916	0.0402232		2.04764	-0.368475	-0.0204708	-0.0235806		2.04764	0.281019	0.0202172	0.0152226		2.04767	1.25274	0.0901255	0.0916929
2.04733	-0.391071	-0.0391071	-0.0391071		2.04705	0.335284	0.0335284	0.0391928		2.0474	-0.493676	-0.0274264	-0.0268652		2.0474	0.156677	0.0112718	0.0142685		2.04743	1.20007	0.0863361	0.0910382
2.04709	-0.334626	-0.0334626	-0.0334626		2.04681	0.451341	0.0451341	0.0438269		2.04716	-0.588568	-0.0326982	-0.0306869		2.04716	0.157301	0.0113166	0.0123155		2.04718	1.34348	0.0966529	0.0957125
2.04685	-0.278181	-0.0278181	-0.0361491		2.04657	0.528182	0.0528182	0.0445395		2.04692	-0.57485	-0.0319361	-0.030277		2.04692	0.199579	0.0143582	0.00869766		2.04694	1.44766	0.104148	0.097879
2.04661	-0.471665	-0.0471665	-0.0397612		2.04633	0.356661	0.0356661	0.0448163		2.04668	-0.471542	-0.0261968	-0.0301244		2.04668	0.00581278	0.000418185	0.00574575		2.0467	1.29042	0.0928357	0.0959704
2.04637	-0.44299	-0.044299	-0.0419848		2.04609	0.459646	0.0459646	0.0433502		2.04644	-0.580323	-0.0322402	-0.0296682		2.04644	0.034206	0.00246087	0.00479168		2.04646	1.26389	0.0909271	0.0943753
2.04613	-0.344889	-0.0344889	-0.0391173		2.04585	0.4842	0.04842	0.0466771		2.04619	-0.550219	-0.0305677	-0.0280427		2.04619	0.159794	0.011496	0.00849922		2.04622	1.38115	0.0993631	0.0984227
2.04589	-0.385639	-0.0385639	-0.0431922		2.0456	0.456468	0.0456468	0.0439039		2.04595	-0.383763	-0.0213202	-0.0254353		2.04595	0.160417	0.0115408	0.0132057		2.04598	1.45919	0.104978	0.0996488
2.04565	-0.565238	-0.0565238	-0.0435645		2.04536	0.376448	0.0376448	0.0476665		2.04571	-0.439522	-0.0244179	-0.0280414		2.04571	0.230466	0.0165803	0.0165803		2.04574	1.31502	0.0946055	0.101188
2.0454	-0.356058	-0.0356058	-0.0374572		2.04512	0.597079	0.0597079	0.0601436		2.04547	-0.690949	-0.0383861	-0.0353466		2.04547	0.300514	0.0216197	0.0189559		2.0455	1.44535	0.103982	0.104922
2.04516	-0.202418	-0.0202418	-0.025333		2.04488	0.830782	0.0830782	0.0808995		2.04523	-0.778248	-0.043236	-0.0399628		2.04523	0.259482	0.0186678	0.0236624		2.04526	1.6149	0.11618	0.113358
2.04492	-0.201513	-0.0201513	-0.0220026		2.04464	0.999126	0.0999126	0.0907623		2.04499	-0.688793	-0.0382663	-0.0410492		2.04499	0.426725	0.0306997	0.0280359		2.04501	1.6668	0.119913	0.117719
2.04468	-0.256147	-0.0256147	-0.0256147		2.0444	0.892963	0.0892963	0.0888605		2.04475	-0.749615	-0.0416453	-0.0354961		2.04475	0.482888	0.0347402	0.0340742		2.04477	1.6272	0.117064	0.113303
2.04444	-0.310782	-0.0310782	-0.025987		2.04416	0.773728	0.0773728	0.0773728		2.04451	-0.47838	-0.0265767	-0.0325618		2.04451	0.511282	0.0367829	0.0371158		2.04453	1.43073	0.102931	0.105438
2.0442	-0.212682	-0.0212682	-0.0360788		2.04392	0.654493	0.0654493	0.061092		2.04427	-0.530341	-0.0294634	-0.0258874		2.04427	0.55356	0.0398245	0.0288363		2.04429	1.33885	0.0963199	0.0919313
2.04396	-0.5589	-0.05589	-0.0466334		2.04368	0.40454	0.040454	0.0469899		2.04403	-0.3892	-0.0216222	-0.0230944		2.04403	0.137634	0.00990173	0.019225		2.04405	1.06395	0.0765434	0.0831263
2.04372	-0.62742	-0.062742	-0.0618163		2.04344	0.350664	0.0350664	0.0385522		2.04379	-0.327557	-0.0181976	-0.0214936		2.04379	0.110487	0.00794874	0.0122774		2.04381	1.06357	0.0765156	0.0796504
2.04348	-0.668169	-0.0668169	-0.0626515		2.0432	0.401362	0.0401362	0.0427506		2.04355	-0.443897	-0.024661	-0.0242169		2.04355	0.263846	0.0189817	0.0136541		2.04357	1.1939	0.085892	0.0846381
2.04324	-0.583954	-0.0583954	-0.0593211		2.04296	0.530491	0.0530491	0.0473847		2.0433	-0.536258	-0.0297921	-0.0253502		2.0433	0.195044	0.0140319	0.0103692		2.04333	1.27194	0.0915068	0.0886855
2.043	-0.527509	-0.0527509	-0.0527509		2.04272	0.489687	0.0489687	0.0502758		2.04306	-0.388753	-0.0215974	-0.0252912		2.04306	-0.0264922	-0.00190592	0.00475354		2.04309	1.23234	0.0886578	0.0895982
2.04276	-0.471064	-0.0471064	-0.0438665		2.04248	0.488098	0.0488098	0.0544742		2.04282	-0.440715	-0.0244841	-0.0267514		2.04282	0.029671	0.0021346	0.0071292		2.04285	1.23196	0.08863	0.0936456
2.04252	-0.317424	-0.0317424	-0.0335937		2.04224	0.656442	0.0656442	0.059544		2.04258	-0.615106	-0.0341726	-0.0308297		2.04258	0.294109	0.0211589	0.0161643		2.04261	1.44072	0.103649	0.0961256
2.04228	-0.219323	-0.0219323	-0.0270235		2.042	0.641781	0.0641781	0.0585137		2.04234	-0.608982	-0.0338324	-0.0350252		2.04234	0.350272	0.0251994	0.0192059		2.04237	1.33576	0.0960978	0.0973517
2.04204	-0.273958	-0.0273958	-0.0246188		2.04175	0.457187	0.0457187	0.0535618		2.0421	-0.667272	-0.0370707	-0.0348256		2.0421	0.156506	0.0112594	0.0125913		2.04213	1.28309	0.0923084	0.0923084
2.0418	-0.245283	-0.0245283	-0.0300822		2.04151	0.507885	0.0507885	0.0481742		2.04186	-0.604329	-0.0335738	-0.0341586		2.04186	0.0182793	0.00131506	0.00297992		2.04189	1.23041	0.088519	0.0872651
2.04156	-0.383227	-0.0383227	-0.0323059		2.04127	0.480153	0.0480153	0.0523725		2.04162	-0.57296	-0.0318311	-0.0309892		2.04162	-0.0505222	-0.00363469	-0.000637936		2.04165	1.12545	0.0809679	0.0837892
2.04132	-0.340667	-0.0340667	-0.035918		2.04103	0.583138	0.0583138	0.0565709		2.04138	-0.496129	-0.0275627	-0.0279371		2.04138	0.00564099	0.000405827	0.00107177		2.04141	1.13814	0.0818806	0.0818806
2.04108	-0.353646	-0.0353646	-0.0390673		2.04079	0.633836	0.0633836	0.061205		2.04114	-0.439514	-0.0244175	-0.0236459		2.04114	0.0895741	0.00644418	0.00411337		2.04117	1.15083	0.0827933	0.0824798
2.04084	-0.477706	-0.0477706	-0.0454564		2.04055	0.619175	0.0619175	0.0614818		2.0409	-0.341235	-0.0189575	-0.0234932		2.0409	0.0763125	0.00549011	0.00382524		2.04093	1.15044	0.0827655	0.0849598
2.0406	-0.53234	-0.053234	-0.0550853		2.04032	0.591443	0.0591443	0.0617586		2.04066	-0.487884	-0.0271046	-0.0243224		2.04066	-0.006374	-0.000458561	-0.000125588		2.04069	1.24156	0.0893207	0.0874398
2.04036	-0.642514	-0.0642514	-0.0628629		2.04008	0.642141	0.0642141	0.0629069		2.04042	-0.484291	-0.0269051	-0.0277001		2.04042	-0.0751755	-0.00540831	-0.00107966		2.04045	1.25424	0.0902333	0.0889794
2.04012	-0.711034	-0.0711034	-0.0674007		2.03984	0.653623	0.0653623	0.0636194		2.04018	-0.52363	-0.0290906	-0.028179		2.04018	0.0365276	0.00262788	0.00129599		2.04021	1.21464	0.0873843	0.0886382
2.03988	-0.668474	-0.0668474	-0.0612934		2.0396	0.612819	0.0612819	0.0634605		2.03994	-0.513744	-0.0285413	-0.027676		2.03994	0.0926908	0.0066684	0.00400462		2.03997	1.22733	0.088297	0.0886105
2.03964	-0.459294	-0.0459294	-0.0505577		2.03936	0.637374	0.0637374	0.0589444		2.0397	-0.457129	-0.0253961	-0.025887		2.0397	0.0377742	0.00271757	0.00704622		2.03973	1.25309	0.0901501	0.0885827
2.0394	-0.388963	-0.0388963	-0.0393592		2.03912	0.518139	0.0518139	0.0609641		2.03946	-0.427026	-0.0237237	-0.0233727		2.03946	0.163362	0.0117527	0.0124186		2.03949	1.21348	0.0873011	0.0847933
2.03916	-0.332518	-0.0332518	-0.0374173		2.03888	0.673411	0.0673411	0.0603695		2.03922	-0.377971	-0.0209984	-0.0220975		2.03922	0.31672	0.0227856	0.0197889		2.03925	1.06931	0.0769287	0.0803769
2.03892	-0.401038	-0.0401038	-0.0382524		2.03864	0.619535	0.0619535	0.0619535		2.03899	-0.388268	-0.0215704	-0.0213601		2.03899	0.345114	0.0248283	0.0218316		2.03901	1.06892	0.076901	0.0803492
2.03868	-0.414017	-0.0414017	-0.0390876		2.0384	0.565659	0.0565659	0.0648447		2.03875	-0.387207	-0.0215115	-0.0246447		2.03875	0.248542	0.0178807	0.0238742		2.03877	1.21233	0.0872178	0.0856504
2.03844	-0.357572	-0.0357572	-0.0357572		2.03816	0.760146	0.0760146	0.0712216		2.03851	-0.555338	-0.0308521	-0.0260358		2.03851	0.4019	0.0289137	0.0255839		2.03853	1.29037	0.0928325	0.0934595
2.0382	-0.301127	-0.0301127	-0.034741		2.03792	0.810844	0.0810844	0.0710627		2.03827	-0.463387	-0.0257437	-0.0249493		2.03827	0.416408	0.0299574	0.0266277		2.03829	1.39456	0.100328	0.0937452
2.03796	-0.383531	-0.0383531	-0.0337248		2.03768	0.560892	0.0560892	0.0604464		2.03803	-0.328539	-0.0182522	-0.0212207		2.03803	0.292067	0.021012	0.0190142		2.03805	1.22424	0.088075	0.0915231
2.03772	-0.327086	-0.0327086	-0.0419652		2.03744	0.441657	0.0441657	0.0454729		2.03779	-0.353989	-0.0196661	-0.0155516		2.03779	0.0844157	0.00607308	0.00707199		2.03781	1.19771	0.0861664	0.0833451
2.03748	-0.54834	-0.054834	-0.0428004		2.0372	0.361637	0.0361637	0.0448782		2.03755	-0.15726	-0.00873665	-0.0159836		2.03755	-0.0815806	-0.00586911	0.00478603		2.03757	1.05354	0.0757941	0.0873925
2.03724	-0.408585	-0.0408585	-0.0403957		2.03696	0.543053	0.0543053	0.0525624		2.03731	-0.351868	-0.0195482	-0.0173038		2.03731	0.196742	0.0141541	0.0134882		2.03734	1.39302	0.100217	0.0967689
2.037	-0.254945	-0.0254945	-0.0356768		2.03672	0.672182	0.0672182	0.0554536		2.03707	-0.425277	-0.0236265	-0.019723		2.03707	0.447295	0.0321795	0.0235222		2.0371	1.58871	0.114296	0.100816
2.03677	-0.406774	-0.0406774	-0.0388261		2.03649	0.448373	0.0448373	0.0513732		2.03683	-0.287898	-0.0159944	-0.0184491		2.03683	0.336839	0.024233	0.0255649		2.03686	1.22231	0.0879362	0.0929517
2.03653	-0.503064	-0.0503064	-0.0526205		2.03625	0.42064	0.042064	0.0424997		2.03659	-0.283075	-0.0157264	-0.0153754		2.03659	0.281922	0.0202822	0.0176184		2.03662	1.06507	0.0766235	0.0806986
2.03629	-0.668778	-0.0668778	-0.0585468		2.03601	0.405979	0.0405979	0.0449552		2.03635	-0.2593	-0.0144055	-0.0149427		2.03635	0.115926	0.00833997	0.0140005		2.03638	1.07775	0.0775361	0.0791035
2.03605	-0.584563	-0.0584563	-0.0510509		2.03577	0.522036	0.0522036	0.054818		2.03612	-0.264533	-0.0146963	-0.0168938		2.03612	0.185974	0.0133794	0.018041		2.03614	1.1558	0.0831509	0.0869125
2.03581	-0.278188	-0.0278188	-0.0403153		2.03553	0.716524	0.0716524	0.0659879		2.03588	-0.388434	-0.0215797	-0.0186346		2.03588	0.450412	0.0324037	0.0257443		2.0359	1.3907	0.100051	0.0934677
2.03557	-0.346707	-0.0346707	-0.0323566		2.03529	0.741078	0.0741078	0.0741078		2.03564	-0.353302	-0.0196279	-0.0188329		2.03564	0.43715	0.0314496	0.0324486		2.03566	1.3511	0.0972016	0.0972016
2.03533	-0.345802	-0.0345802	-0.0336545		2.03505	0.765633	0.0765633	0.0761276		2.0354	-0.275239	-0.0152911	-0.0181671		2.0354	0.465543	0.0334923	0.0324934		2.03542	1.3115	0.0943526	0.0912179
2.03509	-0.317127	-0.0317127	-0.0326383		2.03481	0.777116	0.0777116	0.0790187		2.03516	-0.35248	-0.0195822	-0.0232995		2.03516	0.452282	0.0325382	0.0322053		2.03519	1.14118	0.0820994	0.0889958
2.03486	-0.316221	-0.0316221	-0.0376389		2.03458	0.827814	0.0827814	0.0771169		2.03492	-0.630453	-0.0350252	-0.0287594		2.03492	0.425135	0.0305852	0.0285874		2.03495	1.25844	0.0905354	0.0874007
2.03462	-0.49582	-0.049582	-0.0463422		2.03434	0.708579	0.0708579	0.0656292		2.03468	-0.570076	-0.0316709	-0.0289121		2.03468	0.314679	0.0226387	0.0223058		2.03471	1.24498	0.0895672	0.0858056
2.03438	-0.578225	-0.0578225	-0.0513428		2.0341	0.432483	0.0432483	0.0571915		2.03445	-0.360723	-0.0200402	-0.0252068		2.03445	0.190337	0.0136933	0.0160241		2.03447	1.07467	0.0773141	0.0826431
2.03414	-0.46624	-0.046624	-0.0475496		2.03386	0.574683	0.0574683	0.0587755		2.03421	-0.43037	-0.0239095	-0.0237454		2.03421	0.163191	0.0117403	0.0137382		2.03423	1.12657	0.081048	0.0848097
2.0339	-0.382024	-0.0382024	-0.0391281		2.03362	0.756099	0.0756099	0.069074		2.03397	-0.491157	-0.0272865	-0.0244346		2.03397	0.219354	0.0157808	0.0151149		2.03399	1.33533	0.0960669	0.0926187
2.03366	-0.325579	-0.0325579	-0.0330208		2.03338	0.741438	0.0741438	0.0745795		2.03373	-0.39794	-0.0221078	-0.0251238		2.03373	0.247747	0.0178235	0.0178235		2.03376	1.4003	0.100741	0.0985469
2.03343	-0.283019	-0.0283019	-0.0352444		2.03315	0.739849	0.0739849	0.0678847		2.03349	-0.467587	-0.0259771	-0.0233823		2.03349	0.27614	0.0198662	0.0165365		2.03352	1.37377	0.0988326	0.0956979
2.03319	-0.448733	-0.0448733	-0.0416335		2.03291	0.555255	0.0555255	0.0681616		2.03325	-0.397119	-0.0220621	-0.020799		2.03325	0.165684	0.0119197	0.0145835		2.03328	1.21653	0.0875199	0.0934758
2.03295	-0.517253	-0.0517253	-0.0470969		2.03267	0.749743	0.0749743	0.0684384		2.03302	-0.25844	-0.0143578	-0.0173041		2.03302	0.166307	0.0119645	0.0116316		2.03304	1.30764	0.094075	0.0925077
2.03271	-0.446922	-0.0446922	-0.0396011		2.03243	0.748154	0.0748154	0.0726368		2.03278	-0.278861	-0.0154923	-0.0159598		2.03278	0.153045	0.0110105	0.0106775		2.0328	1.3334	0.0959281	0.0940473
2.03247	-0.223857	-0.0223857	-0.0256256		2.03219	0.681206	0.0681206	0.0742208		2.03254	-0.324528	-0.0180294	-0.0205772		2.03254	0.125899	0.00905747	0.0137191		2.03257	1.28073	0.0921387	0.0971542
2.03224	-0.0979874	-0.00979874	-0.0172041		2.03196	0.797263	0.0797263	0.0758048		2.0323	-0.50778	-0.02821	-0.0255918		2.0323	0.293142	0.0210893	0.0157618		2.03233	1.4372	0.103396	0.0990073
2.032	-0.194277	-0.0194277	-0.0189648		2.03172	0.795674	0.0795674	0.076953		2.03206	-0.54965	-0.0305361	-0.0281282		2.03206	0.238225	0.0171385	0.0168055		2.03209	1.41067	0.101487	0.101801
2.03176	-0.276681	-0.0276681	-0.0295194		2.03148	0.715654	0.0715654	0.0720012		2.03183	-0.461496	-0.0256386	-0.0265274		2.03183	0.169424	0.0121888	0.0101909		2.03185	1.39722	0.100519	0.0983249
2.03152	-0.414626	-0.0414626	-0.0391484		2.03124	0.648706	0.0648706	0.0709708		2.03159	-0.421335	-0.0234075	-0.0258382		2.03159	0.0173124	0.0012455	0.0085709		2.03161	1.29226	0.0929681	0.0967298
2.03128	-0.483145	-0.0483145	-0.0492402		2.03101	0.764763	0.0764763	0.0790907		2.03135	-0.512431	-0.0284684	-0.0289359		2.03135	0.17067	0.0122784	0.00894872		2.03138	1.34416	0.096702	0.0982694
2.03105	-0.579434	-0.0579434	-0.0579434		2.03077	0.959251	0.0959251	0.0863391		2.03111	-0.628771	-0.0349317	-0.0295548		2.03111	0.185179	0.0133222	0.0129892		2.03114	1.46142	0.105138	0.10263
2.03081	-0.675724	-0.0675724	-0.0624812		2.03053	0.866159	0.0866159	0.0935876		2.03088	-0.454755	-0.0252642	-0.0280699		2.03088	0.185802	0.0133671	0.0123681		2.0309	1.4741	0.106051	0.103543
2.03057	-0.619279	-0.0619279	-0.0619279		2.03029	0.982216	0.0982216	0.0908143		2.03064	-0.432246	-0.0240137	-0.0242474		2.03064	0.14477	0.0104151	0.012413		2.03066	1.38222	0.09944	0.0988131
2.03033	-0.562833	-0.0562833	-0.0539692		2.03006	0.876053	0.0876053	0.0902197		2.0304	-0.42236	-0.0234644	-0.0238616		2.0304	0.187049	0.0134567	0.0117919		2.03043	1.26418	0.0909485	0.0956506
2.0301	-0.436963	-0.0436963	-0.050176		2.02982	0.848321	0.0848321	0.0878821		2.03016	-0.433922	-0.0241068	-0.0224236		2.03016	0.159902	0.0115037	0.0118367		2.03019	1.34223	0.0965632	0.0968767
2.02986	-0.505483	-0.0505483	-0.0523996		2.02958	0.912091	0.0912091	0.0903376		2.02993	-0.354593	-0.0196996	-0.0212193		2.02993	0.14664	0.0105497	0.0125475		2.02995	1.43335	0.103118	0.0981028
2.02962	-0.629542	-0.0629542	-0.0587887		2.02934	0.949717	0.0949717	0.0875643		2.02969	-0.357329	-0.0198516	-0.0180982		2.02969	0.216689	0.0155891	0.0125924		2.02971	1.31531	0.0946269	0.0965077
2.02939	-0.628637	-0.0628637	-0.061938		2.02911	0.765123	0.0765123	0.086534		2.02945	-0.265378	-0.0147432	-0.014182		2.02945	0.161772	0.0116383	0.0116383		2.02948	1.27571	0.0917779	0.0961665
2.02915	-0.599961	-0.0599961	-0.0539793		2.02887	0.88118	0.088118	0.0916038		2.02921	-0.143119	-0.00795105	-0.0132811		2.02921	0.106856	0.00768745	0.0163447		2.02924	1.41912	0.102095	0.102722
2.02891	-0.390781	-0.0390781	-0.0460206		2.02863	1.10181	0.110181	0.0988522		2.02898	-0.308685	-0.0171491	-0.0122638		2.02898	0.412948	0.0297085	0.0197193		2.029	1.58866	0.114292	0.103948
2.02867	-0.389876	-0.0389876	-0.0468557		2.02839	0.982576	0.0982576	0.096079		2.02874	-0.210439	-0.0116911	-0.0120883		2.02874	0.302492	0.021762	0.0210961		2.02877	1.32684	0.0954563	0.0995314
2.02844	-0.625015	-0.0625015	-0.052782		2.02816	0.797982	0.0797982	0.0819769		2.0285	-0.133642	-0.00742457	-0.0105571		2.0285	0.164265	0.0118177	0.0151474		2.02853	1.23495	0.0888457	0.0919804
2.0282	-0.56857	-0.056857	-0.0577826		2.02792	0.678748	0.0678748	0.0792036		2.02827	-0.226003	-0.0125557	-0.0119945		2.02827	0.164889	0.0118625	0.0145263		2.02829	1.27378	0.0916391	0.09352
2.02796	-0.539894	-0.0539894	-0.0539894		2.02768	0.899379	0.0899379	0.0899379		2.02803	-0.288056	-0.0160031	-0.0166816		2.02803	0.276592	0.0198987	0.0172349		2.02805	1.39104	0.100075	0.100075
2.02773	-0.511219	-0.0511219	-0.0562131		2.02745	1.12001	0.112001	0.105901		2.02779	-0.386745	-0.0214858	-0.0189842		2.02779	0.277215	0.0199435	0.0172798		2.02782	1.5083	0.108511	0.109138
2.02749	-0.635278	-0.0635278	-0.0542712		2.02721	1.15764	0.115764	0.118814		2.02756	-0.350348	-0.0194638	-0.0211469		2.02756	0.166759	0.011997	0.0173246		2.02758	1.65171	0.118828	0.115066
2.02725	-0.481638	-0.0481638	-0.053255		2.02697	1.28676	0.128676	0.121269		2.02732	-0.40484	-0.0224911	-0.0200833		2.02732	0.278462	0.0200332	0.0160375		2.02734	1.63825	0.11786	0.115352
2.02702	-0.480733	-0.0480733	-0.0411308		2.02674	1.19367	0.119367	0.125032		2.02708	-0.329309	-0.0182949	-0.0187853		2.02708	0.223545	0.0160824	0.0187462		2.02711	1.52022	0.109368	0.11313
2.02678	-0.271553	-0.0271553	-0.0303951		2.0265	1.27051	0.127051	0.12313		2.02685	-0.280255	-0.0155697	-0.0131618		2.02685	0.279708	0.0201229	0.0197899		2.02687	1.55905	0.112162	0.113102
2.02654	-0.159568	-0.0159568	-0.0298418		2.02626	1.22971	0.122971	0.117742		2.02661	-0.101176	-0.00562088	-0.00660341		2.02661	0.321987	0.0231645	0.0198348		2.02663	1.63709	0.117776	0.113074
2.02631	-0.464132	-0.0464132	-0.0394707		2.02603	1.03204	0.103204	0.107997		2.02637	0.0248462	0.00138035	-0.0020094		2.02637	0.225415	0.0162169	0.0188807		2.0264	1.51906	0.109285	0.110852
2.02607	-0.560421	-0.0560421	-0.0486368		2.02579	0.978169	0.0978169	0.105224		2.02614	-0.0321779	-0.00178766	-0.0026758		2.02614	0.239923	0.0172607	0.0185926		2.02616	1.46639	0.105496	0.10863
2.02583	-0.434551	-0.0434551	-0.0476206		2.02555	1.14651	0.114651	0.108115		2.0259	-0.137162	-0.00762008	-0.00366907		2.0259	0.309972	0.0223001	0.0209682		2.02592	1.54443	0.11111	0.11017
2.0256	-0.433646	-0.0433646	-0.0429017		2.02532	1.11878	0.111878	0.110571		2.02566	-0.0287906	-0.00159948	-0.00421828		2.02566	0.32448	0.0233439	0.0226779		2.02569	1.58326	0.113904	0.112963
2.02536	-0.418855	-0.0418855	-0.0340174		2.02508	1.05183	0.105183	0.112591		2.02543	-0.061835	-0.00343528	-0.00619345		2.02543	0.311218	0.0223898	0.0257195		2.02545	1.58288	0.113876	0.118892
2.02512	-0.168021	-0.0168021	-0.0320755		2.02485	1.2071	0.12071	0.116353		2.02519	-0.243821	-0.0135456	-0.00952489		2.02519	0.436806	0.0314249	0.0237665		2.02522	1.79164	0.128895	0.123252
2.02489	-0.37539	-0.037539	-0.0310593		2.02461	1.23166	0.123166	0.124037		2.02495	-0.208689	-0.0115938	-0.0146795		2.02495	0.24304	0.0174849	0.0254763		2.02498	1.76511	0.126986	0.132315
2.02465	-0.388369	-0.0388369	-0.0332829		2.02437	1.28236	0.128236	0.126493		2.02472	-0.340183	-0.0188991	-0.0191563		2.02472	0.382513	0.0275189	0.0251881		2.02474	1.9608	0.141065	0.138244
2.02442	-0.234729	-0.0234729	-0.0331924		2.02414	1.28077	0.128077	0.127641		2.02448	-0.485566	-0.0269759	-0.0241709		2.02448	0.424791	0.0305605	0.0275638		2.02451	2.03885	0.14668	0.138216
2.02418	-0.372674	-0.0372674	-0.032639		2.0239	1.26611	0.126611	0.130968		2.02425	-0.479477	-0.0266376	-0.025702		2.02425	0.342105	0.0246119	0.0276086		2.02427	1.76395	0.126903	0.132859
2.02394	-0.371768	-0.0371768	-0.0353255		2.02367	1.38216	0.138216	0.135602		2.02401	-0.422863	-0.0234924	-0.0257837		2.02401	0.384383	0.0276535	0.0303172		2.02404	1.73742	0.124995	0.126562
2.02371	-0.315323	-0.0315323	-0.0278296		2.02343	1.41979	0.141979	0.138493		2.02377	-0.489978	-0.027221	-0.0285773		2.02377	0.537741	0.0386864	0.0336918		2.0238	1.77625	0.127788	0.127475
2.02347	-0.147798	-0.0147798	-0.0198709		2.02319	1.35284	0.135284	0.136156		2.02354	-0.630333	-0.0350185	-0.0296174		2.02354	0.482825	0.0347356	0.0347356		2.02356	1.80201	0.129641	0.129328
2.02324	-0.133007	-0.0133007	-0.0146892		2.02296	1.31204	0.131204	0.130768		2.0233	-0.479031	-0.0266128	-0.0287407		2.0233	0.427908	0.0307848	0.0314507		2.02333	1.8147	0.130554	0.129927
2.023	-0.159872	-0.0159872	-0.0183014		2.02272	1.25816	0.125816	0.122766		2.02307	-0.442633	-0.0245907	-0.0257367		2.02307	0.400761	0.0288318	0.026168		2.02309	1.80124	0.129586	0.127391
2.02277	-0.256161	-0.0256161	-0.0246905		2.02249	1.11278	0.111278	0.115636		2.02283	-0.468118	-0.0260066	-0.0216108		2.02283	0.262535	0.0188874	0.0195534		2.02286	1.69628	0.122035	0.124229
2.02253	-0.324681	-0.0324681	-0.0366336		2.02225	1.09812	0.109812	0.108941		2.0226	-0.256234	-0.0142352	-0.0167603		2.0226	0.152079	0.0109409	0.0112739		2.02262	1.68282	0.121066	0.11417
2.02229	-0.518165	-0.0518165	-0.044874		2.02202	1.05732	0.105732	0.100939		2.02236	-0.180703	-0.010039	-0.0109506		2.02236	0.0555071	0.00399332	0.00599116		2.02238	1.38179	0.099409	0.107873
2.02206	-0.503375	-0.0503375	-0.0508003		2.02178	0.872725	0.0872725	0.0942441		2.02212	-0.154396	-0.00857758	-0.00623941		2.02212	0.0422455	0.00303924	0.00803384		2.02215	1.43369	0.103143	0.0993813
2.02182	-0.502469	-0.0502469	-0.0516354		2.02154	0.89728	0.089728	0.0858065		2.02189	-0.00182888	-0.000101604	-0.00178539		2.02189	0.237258	0.017069	0.00941057		2.02191	1.32873	0.0955919	0.0974727
2.02159	-0.543219	-0.0543219	-0.0543219		2.02131	0.804189	0.0804189	0.0856476		2.02165	0.0598141	0.003323	0.000400764		2.02165	0.112917	0.00812352	0.00812352		2.02168	1.3022	0.0936833	0.0952507
2.02135	-0.583968	-0.0583968	-0.0546942		2.02107	0.867958	0.0867958	0.0894102		2.02142	-0.0363439	-0.00201911	-0.00318788		2.02142	-0.0114244	-0.000821901	0.00550458		2.02144	1.34103	0.0964768	0.093969
2.02112	-0.513638	-0.0513638	-0.0458098		2.02084	1.01016	0.101016	0.0957872		2.02118	-0.195615	-0.0108675	-0.00733714		2.02118	0.128049	0.00921213	0.00721429		2.02121	1.27528	0.091747	0.0930009
2.02088	-0.276688	-0.0276688	-0.0350741		2.0206	0.995498	0.0995498	0.0956283		2.02095	-0.164246	-0.0091248	-0.00851729		2.02095	0.184212	0.0132526	0.0119208		2.02097	1.26183	0.0907788	0.0936
2.02065	-0.261898	-0.0261898	-0.025727		2.02037	0.863191	0.0863191	0.092855		2.02071	-0.100072	-0.00555956	-0.00801429		2.02071	0.184835	0.0132975	0.0182921		2.02074	1.36601	0.0982744	0.096707
2.02041	-0.233223	-0.0233223	-0.0182311		2.02013	0.926961	0.0926961	0.0931318		2.02048	-0.168453	-0.00935851	-0.0127248		2.02048	0.393733	0.0283261	0.0279931		2.0205	1.40484	0.101068	0.102949
2.02018	-0.0518126	-0.00518126	-0.0158264		2.0199	1.0038	0.10038	0.0995088		2.02024	-0.418615	-0.0232564	-0.0172713		2.02024	0.588746	0.0423558	0.0366953		2.02027	1.5221	0.109504	0.106369
2.01994	-0.189757	-0.0189757	-0.0231412		2.01966	1.0545	0.10545	0.0993499		2.02001	-0.345581	-0.0191989	-0.0195271		2.02001	0.547714	0.0394039	0.0374061		2.02003	1.50865	0.108536	0.106968
2.01971	-0.452666	-0.0452666	-0.0397126		2.01943	0.922194	0.0922194	0.0917837		2.01977	-0.290266	-0.0161259	-0.0165934		2.01977	0.423373	0.0304585	0.0284606		2.0198	1.42983	0.102865	0.100671
2.01947	-0.548955	-0.0548955	-0.0470274		2.01919	0.776816	0.0776816	0.0863961		2.01954	-0.260197	-0.0144554	-0.0160917		2.01954	0.215722	0.0155195	0.0208471		2.01956	1.25951	0.0906123	0.0915527
2.01924	-0.4092	-0.04092	-0.0478625		2.01896	0.892873	0.0892873	0.0862372		2.0193	-0.318487	-0.0176937	-0.0150052		2.0193	0.23023	0.0165633	0.0119017		2.01933	1.12841	0.0811804	0.0808669
2.019	-0.47772	-0.047772	-0.0463835		2.01872	0.917427	0.0917427	0.0904355		2.01907	-0.231599	-0.0128666	-0.011931		2.01907	0.0503487	0.00362221	0.0112806		2.01909	0.984232	0.0708081	0.0755101
2.01877	-0.504584	-0.0504584	-0.0467558		2.01849	0.902766	0.0902766	0.0867908		2.01883	-0.0941854	-0.00523252	-0.00679912		2.01883	0.189822	0.0136562	0.0116584		2.01886	1.03613	0.074542	0.0751689
2.01853	-0.420369	-0.0420369	-0.0420369		2.01825	0.783532	0.0783532	0.0857605		2.0186	-0.041368	-0.00229822	-0.00154945		2.0186	0.245985	0.0176968	0.0170308		2.01862	1.11418	0.0801567	0.0798432
2.0183	-0.336154	-0.0336154	-0.037318		2.01802	0.886517	0.0886517	0.0882159		2.01836	0.0518831	0.00288239	0.000380149		2.01836	0.274378	0.0197394	0.0180746		2.01839	1.17915	0.084831	0.0820098
2.01806	-0.363018	-0.0363018	-0.0316735		2.01779	0.97643	0.097643	0.0980787		2.01813	0.010013	0.000556278	0.00116442		2.01813	0.233347	0.0167875	0.023447		2.01815	1.12648	0.0810416	0.0832359
2.01783	-0.251033	-0.0251033	-0.028806		2.01755	1.07942	0.107942	0.103149		2.01789	0.00098254	5.45856e-05	-0.000413557		2.01789	0.470014	0.033814	0.0311502		2.01792	1.16531	0.0838351	0.0838351
2.01759	-0.250128	-0.0250128	-0.021773		2.01732	1.03861	0.103861	0.10909		2.01766	-0.0333276	-0.00185153	-0.00217841		2.01766	0.595603	0.0428491	0.0398523		2.01768	1.20414	0.0866286	0.088196
2.01736	-0.152028	-0.0152028	-0.0198311		2.01708	1.15467	0.115467	0.108931		2.01743	-0.085289	-0.00473828	-0.00457484		2.01743	0.596226	0.0428939	0.0415621		2.01745	1.30833	0.0941242	0.0913029
2.01712	-0.192777	-0.0192777	-0.0211291		2.01685	1.07465	0.107465	0.110515		2.01719	-0.128425	-0.00713471	-0.00566187		2.01719	0.541309	0.0389431	0.0396091		2.01722	1.29487	0.093156	0.0937829
2.01689	-0.289067	-0.0289067	-0.0173359		2.01661	1.08613	0.108613	0.108177		2.01696	-0.0920272	-0.00511262	-0.00686609		2.01696	0.514163	0.0369901	0.0403199		2.01698	1.30755	0.0940687	0.0909339
2.01666	-0.0382318	-0.00382318	-0.00706301		2.01638	1.08454	0.108454	0.112811		2.01672	-0.150317	-0.00835095	-0.0101975		2.01672	0.625866	0.0450263	0.0460252		2.01675	1.18952	0.0855772	0.0899658
2.01642	0.115408	0.0115408	0.00506117		2.01614	1.21367	0.121367	0.116138		2.01649	-0.308323	-0.017129	-0.0147915		2.01649	0.779224	0.0560593	0.0507317		2.01651	1.2545	0.0902515	0.0889976
2.01619	0.0746587	0.00746587	0.00191189		2.01591	1.18594	0.118594	0.114237		2.01625	-0.340102	-0.0188945	-0.0141257		2.01625	0.710422	0.0511095	0.045449		2.01628	1.26718	0.0911641	0.0855217
2.01595	-0.13271	-0.013271	-0.0012374		2.01568	1.02749	0.102749	0.112335		2.01602	-0.114364	-0.00635353	-0.0112155		2.01602	0.405576	0.0291781	0.0391673		2.01604	1.04458	0.0751493	0.0832996
2.01572	0.0209296	0.00209296	-0.00299819		2.01544	1.15662	0.115662	0.110869		2.01579	-0.151171	-0.00839838	-0.00748681		2.01579	0.517279	0.0372143	0.0345506		2.01581	1.16184	0.0835853	0.0788833
2.01549	0.021835	0.0021835	-0.00337049		2.01521	1.14196	0.114196	0.113324		2.01555	-0.138753	-0.0077085	-0.00588535		2.01555	0.517903	0.0372592	0.0339295		2.01558	1.08302	0.0779151	0.0801094
2.01525	-0.143879	-0.0143879	-0.00513128		2.01497	1.10115	0.110115	0.110551		2.01532	-0.027885	-0.00154917	-0.00870305		2.01532	0.379676	0.0273148	0.0309775		2.01534	1.09571	0.0788277	0.0825894
2.01502	-0.0318941	-0.00318941	-0.00966906		2.01474	1.07342	0.107342	0.105599		2.01508	-0.303326	-0.0168515	-0.00808412		2.01508	0.394185	0.0283586	0.0296905		2.01511	1.26525	0.0910254	0.0853829
2.01478	-0.114299	-0.0114299	-0.0123555		2.01451	0.993399	0.0993399	0.10239		2.01485	-0.105331	-0.00585172	-0.00697361		2.01485	0.464233	0.033398	0.0367278		2.01487	1.19951	0.0862956	0.0903707
2.01455	-0.224473	-0.0224473	-0.0215216		2.01427	1.00488	0.100488	0.0996168		2.01462	0.0320825	0.00178236	-0.003689		2.01462	0.673131	0.0484267	0.0397694		2.01464	1.3037	0.0937911	0.0884621
2.01432	-0.306877	-0.0306877	-0.0279107		2.01404	0.990221	0.0990221	0.100329		2.01438	-0.125958	-0.00699764	-0.00136285		2.01438	0.521019	0.0374834	0.0368175		2.01441	1.18566	0.0852996	0.0856131
2.01408	-0.305972	-0.0305972	-0.0273574		2.01381	1.01478	0.101478	0.107578		2.01415	0.0202814	0.00112675	-0.00282426		2.01415	0.341138	0.0245423	0.0322007		2.01417	1.08071	0.0777486	0.0821372
2.01385	-0.207872	-0.0207872	-0.0235642		2.01357	1.22234	0.122234	0.11439		2.01392	-0.046834	-0.00260189	-0.00115249		2.01392	0.480611	0.0345763	0.0315796		2.01394	1.15875	0.0833633	0.0830498
2.01362	-0.193081	-0.0193081	-0.0151427		2.01334	1.1946	0.11946	0.121639		2.01368	-0.0356819	-0.00198233	-0.00165482		2.01368	0.495119	0.0356201	0.0356201		2.01371	1.22372	0.0880376	0.0874107
2.01338	-0.0533263	-0.00533263	-0.0104238		2.01311	1.23223	0.123223	0.116251		2.01345	-0.00684427	-0.000380237	-0.000591187		2.01345	0.509628	0.0366639	0.0366639		2.01347	1.26255	0.0908311	0.0883233
2.01315	-0.0663059	-0.00663059	-0.0112589		2.01287	1.06071	0.106071	0.106506		2.01321	0.0106021	0.000589004	0.00243559		2.01321	0.524136	0.0377076	0.0370417		2.01324	1.19681	0.0861013	0.0851609
2.01292	-0.218135	-0.0218135	-0.0134825		2.01264	0.902257	0.0902257	0.0980687		2.01298	0.127764	0.00709802	0.00366203		2.01298	0.510874	0.0367535	0.0414152		2.01301	1.09185	0.0785502	0.0829388
2.01268	-0.120035	-0.0120035	-0.010615		2.01241	0.979098	0.0979098	0.100524		2.01275	0.0593831	0.00329906	0.00121808		2.01275	0.692002	0.0497843	0.0461216		2.01277	1.16989	0.0841649	0.0832245
2.01245	0.0197201	0.00197201	-0.00404481		2.01217	1.13437	0.113437	0.106901		2.01251	-0.121371	-0.00674283	-0.0012721		2.01251	0.720396	0.051827	0.0491632		2.01254	1.20872	0.0869584	0.0853911
2.01222	-0.0210294	-0.00210294	-0.00210294		2.01194	1.09357	0.109357	0.112407		2.01228	-0.00670581	-0.000372545	-0.00329478		2.01228	0.637709	0.0458783	0.050207		2.01231	1.18219	0.0850499	0.0866172
2.01198	-0.061779	-0.0061779	0.000301757		2.01171	1.14426	0.114426	0.115734		2.01205	-0.0498416	-0.00276898	-0.00274554		2.01205	0.735527	0.0529156	0.0519167		2.01207	1.22102	0.0878433	0.0890972
2.01175	0.0918611	0.00918611	0.00918611		2.01147	1.23418	0.123418	0.115575		2.01182	-0.0917116	-0.00509509	-0.00448759		2.01182	0.79169	0.0569561	0.0559572		2.01184	1.31214	0.0943985	0.0896964
2.01152	0.245501	0.0245501	0.0171448		2.01124	1.0888	0.10888	0.109751		2.01158	-0.100776	-0.00559869	-0.00536494		2.01158	0.806199	0.0579999	0.0586658		2.01161	1.20718	0.0868474	0.0884148
2.01128	0.176982	0.0176982	0.00751586		2.01101	0.969564	0.0969564	0.0969564		2.01135	-0.0972185	-0.00540103	-0.00131002		2.01135	0.848477	0.0610415	0.0563799		2.01137	1.16758	0.0839984	0.0849388
2.01105	-0.197007	-0.0197007	-0.00350158		2.01077	0.850329	0.0850329	0.0924403		2.01112	0.127254	0.00706966	0.00377367		2.01112	0.696366	0.0500982	0.0517631		2.01114	1.16719	0.0839707	0.0845976
2.01082	-0.085022	-0.0085022	-0.011742		2.01054	0.953315	0.0953315	0.0914099		2.01088	0.173743	0.00965237	0.00990956		2.01088	0.613679	0.0441496	0.0431507		2.01091	1.19295	0.0858238	0.0861372
2.01058	-0.0702316	-0.00702316	-0.00980016		2.01031	0.938654	0.0938654	0.0956083		2.01065	0.23412	0.0130067	0.0132639		2.01065	0.489338	0.0352041	0.0408647		2.01067	1.23178	0.0886172	0.0854825
2.01035	-0.138751	-0.0138751	-0.00832112		2.01007	0.97628	0.097628	0.0919636		2.01042	0.308386	0.0171325	0.0157066		2.01042	0.601041	0.0432403	0.0449052		2.01044	1.13989	0.0820066	0.0835739
2.01012	-0.0406509	-0.00406509	-0.00823058		2.00984	0.843973	0.0843973	0.091369		2.01018	0.305649	0.0169805	0.0182196		2.01018	0.782169	0.0562711	0.0522755		2.01021	1.11336	0.080098	0.0810384
2.00989	-0.0675155	-0.00675155	-0.00304889		2.00961	0.920815	0.0920815	0.0912101		2.00995	0.369824	0.0205458	0.0190026		2.00995	0.796677	0.0573149	0.0576479		2.00998	1.12605	0.0810107	0.0806972
2.00965	0.0166998	0.00166998	-0.00480968		2.00938	0.971513	0.0971513	0.0893083		2.00972	0.350668	0.0194815	0.0180315		2.00972	0.82507	0.0593576	0.0553619		2.00974	1.12566	0.0809829	0.0765943
2.00942	-0.0934746	-0.00934746	-0.00657047		2.00914	0.786919	0.0786919	0.0908923		2.00949	0.25321	0.0140672	0.0138106		2.00949	0.686844	0.0494132	0.0514111		2.00951	0.942272	0.0677894	0.0728049
2.00919	-0.120339	-0.0120339	-0.00555426		2.00891	0.968335	0.0968335	0.0933477		2.00925	0.141898	0.0078832	0.00863133		2.00925	0.631927	0.0454624	0.0467943		2.00928	0.96803	0.0696424	0.0705828
2.00896	0.0471859	0.00471859	0.00240442		2.00868	1.04518	0.104518	0.104082		2.00902	0.0709849	0.00394361	0.00328922		2.00902	0.632551	0.0455072	0.0475051		2.00905	1.033	0.0743168	0.0755706
2.00872	0.145286	0.0145286	0.00758612		2.00845	1.10895	0.110895	0.106973		2.00879	-0.0352643	-0.00195913	0.00243595		2.00879	0.716484	0.0515456	0.0492148		2.00881	1.15026	0.0827527	0.0774237
2.00849	0.0351117	0.00351117	-0.00389415		2.00821	1.05507	0.105507	0.100278		2.00856	0.0958206	0.00532337	0.00532273		2.00856	0.703222	0.0505915	0.044265		2.00858	1.0453	0.0752017	0.0717535
2.00826	-0.297222	-0.0297222	-0.0107461		2.00798	0.844333	0.0844333	0.0961979		2.00832	0.226871	0.012604	0.00673668		2.00832	0.426146	0.030658	0.0389823		2.00835	0.796554	0.057306	0.068591
2.00803	-0.0602724	-0.00602724	-0.000936079		2.00775	0.986534	0.0986534	0.103882		2.00809	0.0410887	0.0022827	0.00144144		2.00809	0.496194	0.0356974	0.041358		2.00812	1.01839	0.0732653	0.0757731
2.00779	0.329412	0.0329412	0.0199819		2.00752	1.2856	0.12856	0.117666		2.00786	-0.190122	-0.0105623	-0.00703258		2.00786	0.802287	0.0577185	0.0533898		2.00788	1.3448	0.0967479	0.0898516
2.00756	0.330318	0.0330318	0.0251636		2.00729	1.25786	0.125786	0.120993		2.00763	-0.230726	-0.0128181	-0.00580488		2.00763	0.927875	0.0667536	0.0554325		2.00765	1.38363	0.0995414	0.0913912
2.00733	0.0951785	0.00951785	0.0215515		2.00705	1.08634	0.108634	0.117349		2.0074	0.107385	0.00596581	0.0012673		2.0074	0.581374	0.0418255	0.0518147		2.00742	1.08259	0.0778841	0.0857209
2.0071	0.221049	0.0221049	0.0142367		2.00682	1.17625	0.117625	0.11109		2.00716	0.191776	0.0106542	0.0109577		2.00716	0.651422	0.0468649	0.0405384		2.00719	1.10835	0.0797372	0.0809911
2.00687	0.110874	0.0110874	0.00877326		2.00659	1.07009	0.107009	0.107881		2.00693	0.292553	0.0162529	0.0149904		2.00693	0.457656	0.0329249	0.0342568		2.00696	1.18639	0.0853519	0.0840981
2.00663	-0.068725	-0.0068725	0.00469831		2.00636	0.990071	0.0990071	0.1099		2.0067	0.325153	0.0180641	0.0116824		2.0067	0.31943	0.0229805	0.0316378		2.00672	1.21215	0.087205	0.0909667
2.0064	0.0988	0.00988	0.00571451		2.00613	1.23685	0.123685	0.115406		2.00647	0.0131435	0.000730194	0.00746281		2.00647	0.542212	0.0390081	0.0296848		2.00649	1.39477	0.100343	0.0878042
2.00617	0.14136	0.014136	0.00904488		2.00589	1.23526	0.123526	0.114811		2.00624	0.0646951	0.00359417	0.00490358		2.00624	0.376216	0.0270659	0.0244021		2.00626	1.05452	0.0758645	0.0837013
2.00594	0.031186	0.0031186	0.0137637		2.00566	0.972233	0.0972233	0.103759		2.006	0.186954	0.0103864	0.00538377		2.006	0.09914	0.00713237	0.011461		2.00603	1.04106	0.0748964	0.0805389
2.00571	0.240366	0.0240366	0.0240366		2.00543	0.905285	0.0905285	0.0883499		2.00577	0.0390743	0.00217079	0.000393884		2.00577	0.00256853	0.000184786	0.000850732		2.0058	1.26289	0.0908557	0.0899153
2.00547	0.449546	0.0449546	0.0380121		2.0052	0.772978	0.0772978	0.0733763		2.00554	-0.204759	-0.0113755	-0.00744793		2.00554	-0.066233	-0.00476496	-0.00642983		2.00557	1.44551	0.103994	0.100232
2.00524	0.450451	0.0450451	0.0381026		2.00497	0.523026	0.0523026	0.0592742		2.00531	-0.236503	-0.0131391	-0.0132797		2.00531	-0.204459	-0.0147093	-0.0163742		2.00533	1.47127	0.105847	0.0998908
2.00501	0.243082	0.0243082	0.0252339		2.00474	0.482221	0.0482221	0.0538866		2.00508	-0.275842	-0.0153246	-0.0166333		2.00508	-0.412111	-0.0296482	-0.0256526		2.0051	1.24866	0.089832	0.0917128
2.00478	0.0634828	0.00634828	0.0123651		2.0045	0.61135	0.061135	0.0572135		2.00485	-0.385854	-0.0214363	-0.0234698		2.00485	-0.453142	-0.0326002	-0.0249418		2.00487	1.10449	0.0794597	0.086983
2.00455	0.0643882	0.00643882	0.00505033		2.00427	0.622833	0.0622833	0.0631547		2.00461	-0.605674	-0.0336485	-0.0299782		2.00461	-0.174819	-0.0125769	-0.0175715		2.00464	1.27404	0.0916573	0.0838205
2.00432	0.0236387	0.00236387	-0.000413125		2.00404	0.660459	0.0660459	0.0686603		2.00438	-0.627292	-0.0348496	-0.0333071		2.00438	-0.104771	-0.0075375	-0.0121991		2.00441	1.11679	0.0803446	0.0841062
2.00409	-0.100421	-0.0100421	-0.00633941		2.00381	0.776516	0.0776516	0.0750372		2.00415	-0.565615	-0.0314231	-0.0329897		2.00415	-0.229113	-0.0164829	-0.0124873		2.00418	1.1164	0.0803168	0.0803168
2.00385	-0.1134	-0.01134	-0.00717453		2.00358	0.814142	0.0814142	0.08185		2.00392	-0.588534	-0.0326963	-0.0292591		2.00392	-0.186834	-0.0134413	-0.0127754		2.00394	1.11602	0.0802891	0.0774678
2.00362	-0.00141508	-0.000141508	-0.00384417		2.00335	0.86484	0.086484	0.0856126		2.00369	-0.425841	-0.0236578	-0.0237516		2.00369	-0.116786	-0.00840189	-0.00840189		2.00371	0.997987	0.0717976	0.0761862
2.00339	-0.000509697	-5.09697e-05	0.00180036		2.00312	0.889395	0.0889395	0.0885038		2.00346	-0.268211	-0.0149006	-0.0212366		2.00346	-0.0467381	-0.00336245	0.00129917		2.00348	1.06296	0.0764719	0.0761584
2.00316	0.0559356	0.00559356	0.00837055		2.00289	0.900878	0.0900878	0.089652		2.00323	-0.452727	-0.0251515	-0.0228837		2.00323	0.2177	0.0156618	0.0110002		2.00325	1.11486	0.0802058	0.0792654
2.00293	0.195691	0.0195691	0.0163292		2.00265	0.899289	0.0899289	0.0916718		2.003	-0.51478	-0.0285989	-0.0257939		2.003	0.287748	0.0207013	0.0180375		2.00302	1.12755	0.0811185	0.080805
2.0027	0.238251	0.0238251	0.0164198		2.00242	0.949987	0.0949987	0.0875913		2.00276	-0.42536	-0.0236311	-0.021013		2.00276	0.246716	0.0177494	0.0190813		2.00279	1.12716	0.0810907	0.0773291
2.00247	0.0586517	0.00586517	0.0132705		2.00219	0.778465	0.0778465	0.0896111		2.00253	-0.19456	-0.0108089	-0.0153908		2.00253	0.261225	0.0187931	0.020791		2.00256	0.969914	0.069778	0.0773013
2.00224	0.101212	0.0101212	0.00780704		2.00196	0.95988	0.095988	0.095988		2.0023	-0.211184	-0.0117325	-0.0134859		2.0023	0.359043	0.0258304	0.0228337		2.00233	1.12639	0.0810352	0.0772736
2.00201	0.0743475	0.00743475	0.00836041		2.00173	1.1413	0.11413	0.108901		2.00207	-0.322496	-0.0179165	-0.0149473		2.00207	0.331896	0.0238774	0.0248763		2.0021	1.126	0.0810075	0.0781862
2.00178	0.0752529	0.00752529	0.00845095		2.0015	1.16585	0.116585	0.116585		2.00184	-0.273476	-0.0151931	-0.0159647		2.00184	0.346404	0.0249212	0.0222574		2.00187	1.00797	0.072516	0.0772181
2.00154	0.103928	0.0103928	0.0108557		2.00127	1.19041	0.119041	0.121219		2.00161	-0.266121	-0.0147845	-0.0139895		2.00161	0.249833	0.0179736	0.0243001		2.00163	1.08602	0.0781307	0.0793846
2.00131	0.146488	0.0146488	0.0174258		2.00104	1.28032	0.128032	0.127596		2.00138	-0.215835	-0.0119908	-0.0153109		2.00138	0.417076	0.0300055	0.0240119		2.0014	1.21635	0.0875071	0.0843724
2.00108	0.272359	0.0272359	0.0226075		2.00081	1.35716	0.135716	0.134845		2.00115	-0.344833	-0.0191574	-0.0157435		2.00115	0.334389	0.0240568	0.0297173		2.00117	1.21596	0.0874794	0.0899871
2.00085	0.259379	0.0259379	0.0268636		2.00058	1.40786	0.140786	0.133814		2.00092	-0.289484	-0.0160824	-0.0172987		2.00092	0.487747	0.0350897	0.0304281		2.00094	1.32015	0.0949749	0.0930941
2.00062	0.274169	0.0274169	0.0297311		2.00035	1.24941	0.124941	0.125812		2.00069	-0.299814	-0.0166564	-0.0168667		2.00069	0.446716	0.0321378	0.0341357		2.00071	1.34591	0.096828	0.0949472
2.00039	0.358385	0.0358385	0.0376898		2.00012	1.1171	0.11171	0.117375		2.00046	-0.321502	-0.0178612	-0.0172062		2.00046	0.488994	0.0351794	0.0358454		2.00048	1.29324	0.0930386	0.0933521
2.00016	0.49814	0.049814	0.0433343		1.99989	1.15473	0.115473	0.122009		2.00023	-0.307818	-0.017101	-0.0168907		2.00023	0.559042	0.0402189	0.0372221		2.00025	1.25364	0.0901896	0.0948917
1.99993	0.443505	0.0443505	0.040185		1.99966	1.38843	0.138843	0.126643		2	-0.282778	-0.0157099	-0.0143549		2	0.504126	0.036268	0.0342702		2.00002	1.41011	0.101447	0.0958043
1.9997	0.263906	0.0263906	0.0347216		1.99943	1.25612	0.125612	0.126484		1.99977	-0.184567	-0.0102537	-0.0104171		1.99977	0.365899	0.0263237	0.0283215		1.99979	1.33129	0.0957766	0.0923284
1.99947	0.334236	0.0334236	0.0334236		1.99919	1.14996	0.114996	0.117175		1.99954	-0.0951813	-0.00528785	-0.00549753		1.99954	0.310983	0.0223729	0.0267015		1.99956	1.10869	0.0797618	0.0854043
1.99924	0.404566	0.0404566	0.0386053		1.99896	1.10916	0.110916	0.118323		1.99931	-0.0171186	-0.000951032	-0.00562674		1.99931	0.436571	0.031408	0.0344047		1.99933	1.12137	0.0806744	0.0844361
1.99901	0.419357	0.0419357	0.0423985		1.99873	1.29057	0.129057	0.126879		1.99908	-0.191544	-0.0106413	-0.011226		1.99908	0.687124	0.0494334	0.0454377		1.9991	1.29092	0.0928721	0.0919317
1.99878	0.448032	0.0448032	0.0443404		1.9985	1.40663	0.140663	0.136741		1.99885	-0.397544	-0.0220858	-0.0188829		1.99885	0.771057	0.0554717	0.052475		1.99887	1.42125	0.102248	0.0991137
1.99855	0.462823	0.0462823	0.0444309		1.99827	1.40504	0.140504	0.137454		1.99862	-0.430588	-0.0239216	-0.0221915		1.99862	0.730025	0.0525198	0.050189		1.99864	1.42087	0.102221	0.105355
1.99832	0.422073	0.0422073	0.0426701		1.99804	1.31195	0.131195	0.138602		1.99838	-0.370211	-0.0205673	-0.024308		1.99838	0.591799	0.0425755	0.0455722		1.99841	1.5512	0.111597	0.107835
1.99809	0.395208	0.0395208	0.036281		1.99781	1.44108	0.144108	0.137572		1.99815	-0.511831	-0.0284351	-0.0234787		1.99815	0.578537	0.0416214	0.0422873		1.99818	1.52467	0.109689	0.107181
1.99786	0.271149	0.0271149	0.0349831		1.99758	1.37413	0.137413	0.13872		1.99793	-0.385809	-0.0214338	-0.0207326		1.99793	0.593045	0.0426651	0.0400014		1.99795	1.39357	0.100257	0.104332
1.99763	0.383134	0.0383134	0.0355364		1.99735	1.3464	0.13464	0.132461		1.9977	-0.221919	-0.0123288	-0.012937		1.9977	0.496474	0.0357176	0.0330538		1.99772	1.4324	0.10305	0.098975
1.9974	0.41181	0.041181	0.0416438		1.99712	1.25331	0.125331	0.128381		1.99747	-0.0908681	-0.00504823	-0.00963018		1.99747	0.288823	0.0207786	0.028104		1.99749	1.30129	0.0936182	0.0958125
1.99717	0.45437	0.045437	0.0384945		1.9969	1.25172	0.125172	0.123864		1.99724	-0.207243	-0.0115135	-0.00898845		1.99724	0.386641	0.0278159	0.0238202		1.99726	1.26169	0.0907692	0.0929635
1.99694	0.288656	0.0288656	0.0325682		1.99667	1.21091	0.121091	0.12327		1.99701	-0.187265	-0.0104036	-0.012648		1.99701	0.317839	0.0228661	0.0238651		1.99703	1.31359	0.0945031	0.0938762
1.99671	0.234021	0.0234021	0.0271048		1.99644	1.23547	0.123547	0.123547		1.99678	-0.288486	-0.016027	-0.0142501		1.99678	0.290693	0.0209131	0.0195813		1.9968	1.33935	0.0963562	0.0966697
1.99648	0.290466	0.0290466	0.0304351		1.99621	1.26002	0.126002	0.118159		1.99655	-0.293754	-0.0163197	-0.0126258		1.99655	0.208006	0.0149645	0.0152974		1.99657	1.37818	0.0991497	0.0957015
1.99625	0.388567	0.0388567	0.035154		1.99598	1.04928	0.104928	0.116257		1.99632	-0.0995553	-0.00553085	-0.00712025		1.99632	0.139205	0.0100147	0.0153423		1.99634	1.27322	0.0915986	0.0944199
1.99602	0.375587	0.0375587	0.0343189		1.99575	1.17841	0.117841	0.11392		1.99609	0.00881567	0.000489759	-0.00196561		1.99609	0.292563	0.0210477	0.0200488		1.99611	1.28591	0.0925113	0.0890631
1.99579	0.265413	0.0265413	0.0256156		1.99552	1.1899	0.11899	0.119425		1.99586	-0.0154032	-0.000855733	-0.00335734		1.99586	0.404266	0.0290839	0.0257541		1.99588	1.1548	0.0830794	0.0843333
1.99556	0.127468	0.0127468	0.0169123		1.99529	1.21445	0.121445	0.121445		1.99563	-0.174709	-0.00970605	-0.00615224		1.99563	0.377119	0.0271309	0.0274638		1.99565	1.07599	0.0774091	0.0780361
1.99533	0.114489	0.0114489	0.013763		1.99506	1.239	0.1239	0.121286		1.9954	-0.142109	-0.00789492	-0.00527612		1.9954	0.363858	0.0261768	0.0278417		1.99542	1.02331	0.0736197	0.0761275
1.9951	0.170934	0.0170934	0.0175562		1.99483	1.18513	0.118513	0.118513		1.99517	0.0319073	0.00177263	-0.00273964		1.99517	0.420021	0.0302173	0.0272206		1.99519	1.07522	0.0773536	0.0767267
1.99488	0.241264	0.0241264	0.0255149		1.9946	1.13125	0.113125	0.115304		1.99494	-0.0377396	-0.00209664	-0.00317166		1.99494	0.351219	0.0252676	0.0315941		1.99496	1.10097	0.0792067	0.0829684
1.99465	0.353249	0.0353249	0.0302338		1.99437	1.14274	0.114274	0.115145		1.99471	-0.165437	-0.00919095	-0.00542745		1.99471	0.546232	0.0392973	0.0313059		1.99474	1.28359	0.0923448	0.0857619
1.99442	0.3125	0.03125	0.036804		1.99414	1.18036	0.118036	0.124136		1.99448	-0.0899058	-0.00499477	-0.00836108		1.99448	0.408006	0.0293529	0.0340146		1.99451	1.1917	0.0857341	0.0929439
1.99419	0.43837	0.043837	0.0341175		1.99391	1.40099	0.140099	0.133128		1.99425	-0.196155	-0.0108975	-0.0105941		1.99425	0.464169	0.0333935	0.0310626		1.99428	1.40047	0.100753	0.0944836
1.99396	0.272656	0.0272656	0.0351337		1.99368	1.41248	0.141248	0.135583		1.99402	-0.286019	-0.0158899	-0.0142537		1.99402	0.423137	0.0304415	0.0291096		1.99405	1.34779	0.0969636	0.0944558
1.99373	0.342986	0.0342986	0.0310588		1.99346	1.25403	0.125403	0.127145		1.9938	-0.287524	-0.0159735	-0.0146641		1.9938	0.326566	0.023494	0.0258248		1.99382	1.19055	0.0856508	0.0894125
1.9935	0.316121	0.0316121	0.0325378		1.99323	1.14786	0.114786	0.119143		1.99357	-0.218321	-0.0121289	-0.0107023		1.99357	0.327189	0.0235388	0.0235388		1.99359	1.19016	0.0856231	0.0831153
1.99327	0.317027	0.0317027	0.0293885		1.993	1.17242	0.117242	0.115063		1.99334	-0.0720819	-0.00400455	-0.00442518		1.99334	0.327813	0.0235836	0.0242496		1.99336	1.0852	0.078072	0.0783855
1.99304	0.248507	0.0248507	0.0341074		1.99277	1.13161	0.113161	0.117083		1.99311	0.0514432	0.00285795	0.00290483		1.99311	0.356206	0.0256263	0.0249604		1.99313	0.993313	0.0714614	0.07585
1.99281	0.457687	0.0457687	0.0429917		1.99254	1.20845	0.120845	0.119538		1.99288	0.1775	0.00986109	0.00567569		1.99288	0.356829	0.0256712	0.0233404		1.9929	1.08443	0.0780165	0.0780165
1.99259	0.583557	0.0583557	0.0504876		1.99231	1.24608	0.124608	0.118944		1.99265	0.0775445	0.00430803	0.00290487		1.99265	0.260258	0.0187236	0.0177247		1.99268	1.17555	0.0845717	0.0833178
1.99236	0.473383	0.0473383	0.0468755		1.99208	1.11377	0.111377	0.114427		1.99242	-0.098181	-0.0054545	-0.00105879		1.99242	0.122031	0.00877923	0.012109		1.99245	1.21438	0.0873652	0.0854843
1.99213	0.349324	0.0349324	0.0353952		1.99185	1.07297	0.107297	0.10904		1.99219	-0.0365381	-0.00202989	-0.00347929		1.99219	0.122655	0.00882407	0.00949002		1.99222	1.17477	0.0845162	0.0823219
1.9919	0.239149	0.0239149	0.0290061		1.99163	1.08445	0.108445	0.107574		1.99197	-0.0531628	-0.00295349	-0.00117658		1.99197	0.151048	0.0108668	0.00920189		1.99199	1.04367	0.0750843	0.0788459
1.99167	0.28171	0.028171	0.0263196		1.9914	1.06979	0.106979	0.101315		1.99174	0.0261657	0.00145365	0.00421245		1.99174	0.110016	0.00791484	0.00957971		1.99176	1.06943	0.0769373	0.0744296
1.99144	0.26873	0.026873	0.0282615		1.99117	0.885197	0.0885197	0.0967985		1.99151	0.254469	0.0141372	0.00911053		1.99151	0.13841	0.00995752	0.0106235		1.99153	0.990613	0.0712671	0.0753422
1.99121	0.297405	0.0297405	0.0274264		1.99094	0.948967	0.0948967	0.0996897		1.99128	0.211334	0.0117408	0.0111795		1.99128	0.194573	0.013998	0.0123332		1.9913	1.08173	0.0778222	0.0775088
1.99099	0.256656	0.0256656	0.0275169		1.99071	1.15653	0.115653	0.108245		1.99105	0.13789	0.00766054	0.00770741		1.99105	0.181311	0.013044	0.0157078		1.99108	1.15977	0.083437	0.0796753
1.99076	0.271446	0.0271446	0.0303844		1.99048	1.14187	0.114187	0.112444		1.99082	0.0669771	0.00372095	0.00353407		1.99082	0.279129	0.0200812	0.0180834		1.99085	1.08096	0.0777667	0.0802745
1.99053	0.383431	0.0383431	0.0346405		1.99026	1.07492	0.107492	0.114463		1.9906	-0.0140268	-0.000779265	0.000670135		1.9906	0.293638	0.021125	0.0204591		1.99062	1.10672	0.0796198	0.0840084
1.9903	0.384337	0.0384337	0.0416735		1.99003	1.21712	0.121712	0.118226		1.99037	-0.016763	-0.00093128	-0.00188973		1.99037	0.280376	0.0201709	0.0221688		1.99039	1.31548	0.0946387	0.0899366
1.99007	0.482437	0.0482437	0.0454667		1.9898	1.25474	0.125474	0.127217		1.99014	-0.0712558	-0.00395866	-0.00239206		1.99014	0.350424	0.0252104	0.0252104		1.99016	1.32816	0.0955514	0.0933571
1.98985	0.497227	0.0497227	0.0487971		1.98957	1.34466	0.134466	0.129673		1.98991	-0.0411525	-0.00228625	-0.00261439		1.98991	0.420472	0.0302498	0.0289179		1.98993	1.24935	0.0898811	0.0905081
1.98962	0.484248	0.0484248	0.0428708		1.98934	1.29078	0.129078	0.122107		1.98968	-0.028769	-0.00159828	-0.000382629		1.98968	0.434981	0.0312936	0.0233022		1.98971	1.19667	0.0860917	0.0842109
1.98939	0.304648	0.0304648	0.0387958		1.98912	1.02776	0.102776	0.11454		1.98945	0.0492595	0.00273664	0.00166226		1.98945	0.11625	0.00836328	0.0183525		1.98948	1.06557	0.0766598	0.0813619
1.98916	0.374979	0.0374979	0.0356465		1.98889	1.11767	0.111767	0.110896		1.98923	0.0692715	0.00384842	0.00324028		1.98923	0.214068	0.0154006	0.0144016		1.98925	1.13054	0.0813341	0.0838419
1.98893	0.389769	0.0389769	0.0375884		1.98866	1.18144	0.118144	0.116837		1.989	0.0564439	0.00313577	0.00145199		1.989	0.270231	0.0194411	0.0181092		1.98902	1.30009	0.0935318	0.0869489
1.98871	0.362904	0.0362904	0.0381418		1.98843	1.206	0.1206	0.122778		1.98877	-0.0473082	-0.00262823	-0.00361013		1.98877	0.270854	0.0194859	0.01882		1.9888	1.19513	0.0859807	0.0869211
1.98848	0.39158	0.039158	0.0414721		1.9882	1.29591	0.129591	0.126977		1.98854	-0.204083	-0.0113379	-0.00640439		1.98854	0.243708	0.0175329	0.0188648		1.98857	1.12939	0.0812509	0.0825047
1.98825	0.48968	0.048968	0.051745		1.98798	1.30739	0.130739	0.132046		1.98832	-0.094446	-0.005247	-0.00667296		1.98832	0.272101	0.0195756	0.0219064		1.98834	1.11593	0.0802827	0.0840444
1.98802	0.67109	0.067109	0.0629435		1.98775	1.35809	0.135809	0.137988		1.98809	-0.0618112	-0.00343396	-0.00455648		1.98809	0.397689	0.0286107	0.024948		1.98811	1.25933	0.0905995	0.0890321
1.98779	0.727535	0.0727535	0.0662739		1.98752	1.47415	0.147415	0.139136		1.98786	-0.0897929	-0.00498849	-0.00421755		1.98786	0.370542	0.0266577	0.0249929		1.98788	1.33738	0.0962142	0.0918256
1.98757	0.589591	0.0589591	0.0608104		1.98729	1.34184	0.134184	0.139413		1.98763	-0.0761437	-0.0042302	-0.00432332		1.98763	0.273971	0.0197101	0.0207091		1.98766	1.23242	0.0886632	0.0896036
1.98734	0.507186	0.0507186	0.0511815		1.98707	1.36639	0.136639	0.131411		1.98741	-0.0675229	-0.00375127	-0.000501526		1.98741	0.219054	0.0157593	0.0180901		1.98743	1.16667	0.0839333	0.0861276
1.98711	0.438667	0.0438667	0.0471065		1.98684	1.23409	0.123409	0.128637		1.98718	0.116584	0.0064769	0.00462967		1.98718	0.261333	0.0188009	0.0161371		1.9872	1.19243	0.0857864	0.0857864
1.98688	0.467342	0.0467342	0.0462714		1.98661	1.25864	0.125864	0.12325		1.98695	0.200941	0.0111634	0.00934024		1.98695	0.192531	0.0138512	0.0185128		1.98697	1.21819	0.0876395	0.0866991
1.98666	0.482133	0.0482133	0.0468248		1.98638	1.20477	0.120477	0.123091		1.98672	0.186848	0.0103804	0.00638255		1.98672	0.318119	0.0228863	0.0208884		1.98675	1.20473	0.0866713	0.0894926
1.98643	0.455268	0.0455268	0.042287		1.98616	1.22932	0.122932	0.118139		1.9865	-0.0431313	-0.00239618	0.00302766		1.9865	0.360397	0.0259279	0.0225981		1.98652	1.30892	0.0941669	0.0900918
1.9862	0.331209	0.0331209	0.0396005		1.98593	1.11009	0.111009	0.120595		1.98627	0.0197773	0.00109874	-0.000841606		1.98627	0.263826	0.0189803	0.0216441		1.98629	1.24318	0.0894371	0.0891236
1.98598	0.401539	0.0401539	0.0373769		1.9857	1.27843	0.127843	0.123921		1.98604	-0.0220928	-0.00122738	-0.0023499		1.98604	0.278334	0.020024	0.0156954		1.98607	1.16436	0.0837668	0.0853342
1.98575	0.388559	0.0388559	0.0485754		1.98548	1.32913	0.132913	0.135527		1.98581	-0.124579	-0.00692107	-0.00600822		1.98581	0.112338	0.00808186	0.0177381		1.98584	1.1509	0.0827987	0.0915759
1.98552	0.667164	0.0667164	0.0546828		1.98525	1.45826	0.145826	0.13929		1.98559	-0.177772	-0.00987622	-0.00739869		1.98559	0.349006	0.0251083	0.0181159		1.98561	1.50345	0.108162	0.0996984
1.98529	0.58476	0.058476	0.0575503		1.98502	1.39131	0.139131	0.140874		1.98536	-0.0971779	-0.00539877	-0.00738599		1.98536	0.294089	0.0211575	0.0211575		1.98538	1.50307	0.108134	0.10688
1.98507	0.474585	0.0474585	0.0497727		1.98479	1.37665	0.137665	0.135922		1.98513	-0.123894	-0.00688299	-0.00917429		1.98513	0.239173	0.0172067	0.0188715		1.98516	1.45039	0.104345	0.104345
1.98484	0.433836	0.0433836	0.0484747		1.98457	1.3097	0.13097	0.132713		1.98491	-0.27434	-0.0152411	-0.0124823		1.98491	0.253681	0.0182504	0.0202483		1.98493	1.39772	0.100556	0.100869
1.98461	0.545821	0.0545821	0.0545821		1.98434	1.29504	0.129504	0.129504		1.98468	-0.27581	-0.0153228	-0.0130315		1.98468	0.351499	0.0252877	0.0256207		1.9847	1.35812	0.0977065	0.100214
1.98439	0.657806	0.0657806	0.0630036		1.98411	1.28038	0.128038	0.136317		1.98445	-0.153551	-0.00853061	-0.0114763		1.98445	0.463202	0.0333239	0.0313261		1.98448	1.42309	0.102381	0.100187
1.98416	0.686482	0.0686482	0.0654083		1.98389	1.51408	0.151408	0.143565		1.98423	-0.190358	-0.0105755	-0.00917293		1.98423	0.491595	0.0353666	0.0360325		1.98425	1.39656	0.100472	0.10298
1.98393	0.617962	0.0617962	0.0608705		1.98366	1.51249	0.151249	0.146892		1.984	-0.151429	-0.00841274	-0.00591113		1.984	0.547759	0.0394071	0.0370763		1.98402	1.47461	0.106087	0.103893
1.98371	0.521673	0.0521673	0.0530929		1.98343	1.38019	0.138019	0.13889		1.98377	0.0225866	0.00125481	-0.00164463		1.98377	0.506727	0.0364552	0.0354563		1.9838	1.46115	0.105119	0.102925
1.98348	0.453153	0.0453153	0.0550348		1.98321	1.27402	0.127402	0.135681		1.98355	0.0400329	0.00222405	0.000541531		1.98355	0.42404	0.0305065	0.0331703		1.98357	1.35619	0.0975678	0.10321
1.98325	0.676218	0.0676218	0.0606793		1.98298	1.41622	0.141622	0.138572		1.98332	-0.0333768	-0.00185427	-0.000873009		1.98332	0.452434	0.0325492	0.0302184		1.98334	1.48652	0.106944	0.100675
1.98303	0.691008	0.0691008	0.0649354		1.98275	1.46692	0.146692	0.148435		1.98309	-0.0537986	-0.00298881	-0.00125878		1.98309	0.383632	0.0275994	0.0295973		1.98312	1.35542	0.0975122	0.0987661
1.9828	0.580834	0.0580834	0.0636374		1.98253	1.56991	0.156991	0.152198		1.98287	0.0192014	0.00106674	-0.00178518		1.98287	0.39814	0.0286432	0.0266454		1.98289	1.2766	0.091842	0.0949767
1.98257	0.637279	0.0637279	0.0595624		1.9823	1.5291	0.15291	0.149424		1.98264	-0.0618025	-0.00343347	-0.00100218		1.98264	0.329339	0.0236935	0.0260243		1.98266	1.32851	0.0955759	0.0927547
1.98235	0.56876	0.056876	0.0536362		1.98207	1.38372	0.138372	0.140551		1.98241	-0.0115166	-0.000639809	1.45744e-05		1.98241	0.357732	0.0257361	0.0204086		1.98244	1.26276	0.0908461	0.0886518
1.98212	0.403046	0.0403046	0.0472471		1.98185	1.3037	0.13037	0.136906		1.98219	0.0741061	0.004117	0.000961011		1.98219	0.163966	0.0117961	0.013461		1.98221	1.10551	0.0795334	0.0854893
1.9819	0.445606	0.0445606	0.0482633		1.98162	1.41976	0.141976	0.141976		1.98196	-0.0106949	-0.000594161	-0.00103823		1.98196	0.0396246	0.00285069	0.00717934		1.98198	1.19663	0.0860885	0.0851481
1.98167	0.599246	0.0599246	0.0566848		1.9814	1.53582	0.153582	0.146174		1.98173	-0.119476	-0.00663753	-0.00441655		1.98173	0.0957878	0.00689121	0.00755715		1.98176	1.24853	0.0898224	0.0901359
1.98144	0.655691	0.0655691	0.0651063		1.98117	1.42965	0.142965	0.14863		1.98151	-0.108323	-0.00601797	-0.00573734		1.98151	0.179721	0.0129296	0.0109317		1.98153	1.3135	0.0944967	0.0960641
1.98122	0.698252	0.0698252	0.0698252		1.98094	1.49342	0.149342	0.146728		1.98128	-0.0820172	-0.00455651	-0.00691812		1.98128	0.180344	0.0129744	0.0146393		1.98131	1.44384	0.103873	0.0988576
1.98099	0.740812	0.0740812	0.0740812		1.98072	1.47876	0.147876	0.151798		1.98106	-0.183238	-0.0101799	-0.00889329		1.98106	0.250392	0.0180138	0.0173479		1.98108	1.36502	0.0982029	0.102278
1.98076	0.783372	0.0783372	0.0764859		1.98049	1.58175	0.158175	0.154253		1.98083	-0.214982	-0.0119435	-0.0137907		1.98083	0.292671	0.0210554	0.0227203		1.98085	1.45614	0.104758	0.104131
1.98054	0.770393	0.0770393	0.0761136		1.98027	1.56709	0.156709	0.154966		1.9806	-0.346477	-0.0192487	-0.0161631		1.9806	0.404374	0.0290916	0.0280927		1.98063	1.52111	0.109432	0.111627
1.98031	0.729643	0.0729643	0.0725015		1.98004	1.50014	0.150014	0.147835		1.98038	-0.311345	-0.017297	-0.0164316		1.98038	0.474422	0.0341311	0.0331322		1.9804	1.67759	0.12069	0.115674
1.98009	0.675009	0.0675009	0.0730548		1.97981	1.36783	0.136783	0.147241		1.98015	-0.229485	-0.0127492	-0.0156011		1.98015	0.502815	0.0361738	0.0381716		1.98018	1.62491	0.1169	0.117841
1.97986	0.786994	0.0786994	0.0712941		1.97959	1.54925	0.154925	0.145339		1.97993	-0.301629	-0.0167572	-0.0127137		1.97993	0.614518	0.04421	0.0348867		1.97995	1.61145	0.115932	0.109663
1.97964	0.676819	0.0676819	0.0635164		1.97936	1.44309	0.144309	0.143001		1.9797	-0.155425	-0.00863471	-0.0118141		1.9797	0.337442	0.0242764	0.029271		1.97972	1.33656	0.0961555	0.0992903
1.97941	0.44168	0.044168	0.0534247		1.97914	1.29771	0.129771	0.136307		1.97947	-0.180909	-0.0100505	-0.00808609		1.97947	0.268641	0.0193267	0.0203256		1.9795	1.19239	0.0857832	0.0904853
1.97918	0.484241	0.0484241	0.0470356		1.97891	1.34841	0.134841	0.135276		1.97925	-0.100315	-0.00557306	-0.00410022		1.97925	0.241494	0.0173737	0.0170407		1.97927	1.24429	0.0895171	0.0860689
1.97896	0.485146	0.0485146	0.0471261		1.97869	1.41218	0.141218	0.13991		1.97902	0.0598123	0.00332291	0.00126537		1.97902	0.200462	0.0144218	0.00876122		1.97905	1.1524	0.0829065	0.0857277
1.97873	0.444396	0.0444396	0.046291		1.97846	1.43673	0.143673	0.140187		1.9788	0.108833	0.00604625	0.00501748		1.9788	-0.0766136	-0.00551177	-0.000517176		1.97882	1.17816	0.0847595	0.0872673
1.97851	0.459187	0.0459187	0.0482328		1.97824	1.35671	0.135671	0.138721		1.97857	0.102299	0.00568329	0.00411733		1.97857	-0.145415	-0.0104615	-0.00679882		1.9786	1.30849	0.0941359	0.0941359
1.97828	0.543402	0.0543402	0.0552659		1.97801	1.36819	0.136819	0.138562		1.97835	0.011204	0.000622444	0.00176841		1.97835	-0.061482	-0.00442316	-0.000760462		1.97837	1.43882	0.103512	0.103826
1.97806	0.655387	0.0655387	0.0627617		1.97778	1.43196	0.143196	0.140146		1.97812	-0.0180091	-0.0010005	-0.000767386		1.97812	0.175186	0.0126033	0.00993952		1.97815	1.58223	0.113829	0.10756
1.97783	0.684062	0.0684062	0.0642408		1.97756	1.40423	0.140423	0.13868		1.9779	-0.0346337	-0.0019241	-0.00283631		1.9779	0.300774	0.0216384	0.0193076		1.97792	1.46419	0.105338	0.104397
1.97761	0.587773	0.0587773	0.0564631		1.97733	1.32421	0.132421	0.1346		1.97767	-0.100518	-0.00558432	-0.0022877		1.97767	0.329167	0.0236811	0.0203514		1.97769	1.30695	0.0940249	0.0962192
1.97738	0.422059	0.0422059	0.047297		1.97711	1.30955	0.130955	0.132262		1.97745	0.0116159	0.000645329	0.000739085		1.97745	0.218711	0.0157346	0.0193973		1.97747	1.2412	0.0892951	0.0902355
1.97716	0.409079	0.0409079	0.0418336		1.97688	1.3341	0.13341	0.139075		1.97722	0.128812	0.00715625	0.00404713		1.97722	0.260989	0.0187762	0.021107		1.97724	1.21467	0.0873865	0.0914616
1.97693	0.42387	0.042387	0.0470153		1.97666	1.52859	0.152859	0.149373		1.977	0.0781168	0.00433982	0.000739125		1.977	0.400462	0.0288102	0.0268124		1.97702	1.35808	0.0977033	0.095509
1.97671	0.57751	0.057751	0.0545111		1.97643	1.61851	0.161851	0.160108		1.97677	-0.167016	-0.00927869	-0.00343358		1.97677	0.456625	0.0328507	0.0305199		1.97679	1.40998	0.101437	0.101124
1.97648	0.633955	0.0633955	0.0555273		1.97621	1.65613	0.165613	0.159949		1.97655	-0.0965137	-0.00536187	-0.00578313		1.97655	0.415594	0.0298988	0.0285669		1.97657	1.44881	0.104231	0.102977
1.97626	0.454356	0.0454356	0.0533037		1.97598	1.52383	0.152383	0.160661		1.97632	-0.0487591	-0.00270884	-0.00376041		1.97632	0.319022	0.0229512	0.0306096		1.97634	1.43535	0.103263	0.107965
1.97603	0.510801	0.0510801	0.0538571		1.97576	1.63988	0.163988	0.159631		1.9761	-0.0577896	-0.00321053	-0.00344492		1.9761	0.541805	0.0389788	0.0309874		1.97612	1.61797	0.116401	0.111072
1.97581	0.650556	0.0650556	0.0608901		1.97553	1.62522	0.162522	0.157293		1.97587	-0.0794771	-0.00441539	-0.00392445		1.97587	0.431349	0.0310323	0.0316982		1.97589	1.57837	0.113552	0.114179
1.97558	0.665346	0.0665346	0.0651461		1.97531	1.4537	0.14537	0.15147		1.97565	-0.0746534	-0.00414741	-0.00267457		1.97565	0.348662	0.0250836	0.0267485		1.97567	1.56491	0.112583	0.110076
1.97536	0.638482	0.0638482	0.0647738		1.97508	1.46518	0.146518	0.148697		1.97542	0.0097035	0.000539084	-0.000559368		1.97542	0.3354	0.0241295	0.0224647		1.97544	1.44688	0.104092	0.106286
1.97513	0.639387	0.0639387	0.0653272		1.97486	1.54202	0.154202	0.154202		1.9752	0.034744	0.00193022	-0.00272205		1.9752	0.252714	0.0181809	0.0218436		1.97522	1.42035	0.102183	0.104691
1.97491	0.681948	0.0681948	0.0658806		1.97463	1.61887	0.161887	0.155786		1.97497	-0.191438	-0.0106354	-0.00645068		1.97497	0.322762	0.0232203	0.0238862		1.975	1.49839	0.107798	0.107485
1.97468	0.655083	0.0655083	0.0701366		1.97441	1.5127	0.15127	0.153013		1.97475	-0.191643	-0.0106468	-0.00917399		1.97475	0.42058	0.0302576	0.0285927		1.97477	1.56337	0.112472	0.111219
1.97446	0.767068	0.0767068	0.0725413		1.97419	1.45883	0.145883	0.152418		1.97452	-0.112314	-0.00623969	-0.00904537		1.97452	0.448974	0.0323003	0.0306354		1.97455	1.57605	0.113385	0.113699
1.97423	0.754089	0.0754089	0.0707805		1.97396	1.60103	0.160103	0.154874		1.9743	-0.184493	-0.0102496	-0.00730392		1.9743	0.407942	0.0293483	0.0280164		1.97432	1.60181	0.115238	0.113984
1.97401	0.602259	0.0602259	0.0639286		1.97374	1.58637	0.158637	0.156894		1.97407	-0.0976044	-0.00542247	-0.00605341		1.97407	0.31137	0.0224008	0.0253975		1.9741	1.57528	0.11333	0.111762
1.97378	0.56151	0.056151	0.0607793		1.97351	1.51942	0.151942	0.158042		1.97385	-0.0447871	-0.00248817	-0.00220754		1.97385	0.339764	0.0244434	0.0214467		1.97387	1.48339	0.106719	0.10954
1.97356	0.65961	0.065961	0.0645725		1.97329	1.63547	0.163547	0.163547		1.97362	0.0231844	0.00128802	0.000493003		1.97362	0.243192	0.0174958	0.0204926		1.97365	1.50915	0.108572	0.107945
1.97334	0.716055	0.0716055	0.0716055		1.97306	1.75153	0.175153	0.171232		1.9734	0.0482249	0.00267916	-0.00052371		1.9734	0.271586	0.0195385	0.0192056		1.97342	1.50877	0.108544	0.110739
1.97311	0.7725	0.07725	0.0749359		1.97284	1.74994	0.174994	0.170637		1.97318	-0.0996896	-0.00553831	-0.00497705		1.97318	0.286094	0.0205823	0.0209153		1.9732	1.59988	0.115099	0.113219
1.97289	0.759521	0.0759521	0.0754893		1.97262	1.61764	0.161764	0.167864		1.97295	-0.217296	-0.012072	-0.012867		1.97295	0.314487	0.022625	0.0246228		1.97298	1.61257	0.116012	0.116012
1.97266	0.732656	0.0732656	0.0746541		1.97239	1.66833	0.166833	0.167269		1.97273	-0.377833	-0.0209907	-0.0172032		1.97273	0.42619	0.0306612	0.0303282		1.97275	1.62525	0.116925	0.117552
1.97244	0.747447	0.0747447	0.0775217		1.97217	1.7321	0.17321	0.17321		1.9725	-0.333841	-0.0185467	-0.0196693		1.9725	0.524008	0.0376984	0.0333698		1.97253	1.66408	0.119718	0.118778
1.97221	0.845547	0.0845547	0.0803892		1.97194	1.79587	0.179587	0.17218		1.97228	-0.350466	-0.0194703	-0.0173431		1.97228	0.441322	0.0317498	0.0297519		1.9723	1.6637	0.11969	0.11781
1.97199	0.818682	0.0818682	0.0777027		1.97172	1.63742	0.163742	0.165485		1.97206	-0.252221	-0.0140123	-0.012165		1.97206	0.275325	0.0198076	0.0224714		1.97208	1.58488	0.11402	0.116841
1.97177	0.666853	0.0666853	0.0666853		1.9715	1.53126	0.153126	0.15269		1.97183	-0.0542251	-0.00301251	-0.00191342		1.97183	0.220409	0.0158568	0.0191865		1.97186	1.62371	0.116814	0.115873
1.97154	0.515024	0.0515024	0.0542794		1.97127	1.41203	0.141203	0.149481		1.97161	0.203121	0.0112845	0.00497189		1.97161	0.304342	0.0218951	0.0208962		1.97163	1.62332	0.116786	0.11804
1.97132	0.446504	0.0446504	0.0492787		1.97105	1.54115	0.154115	0.15368		1.97138	0.119586	0.00664366	0.00367454		1.97138	0.34662	0.0249367	0.0252697		1.97141	1.67523	0.12052	0.119579
1.97109	0.516834	0.0516834	0.0526091		1.97082	1.65721	0.165721	0.166593		1.97116	-0.124282	-0.00690454	-0.00309353		1.97116	0.402784	0.0289772	0.0279783		1.97118	1.68791	0.121433	0.120492
1.97087	0.614935	0.0614935	0.0605678		1.9706	1.79941	0.179941	0.171227		1.97094	-0.162355	-0.00901971	-0.00745375		1.97094	0.417292	0.030021	0.0250264		1.97096	1.66138	0.119524	0.115762
1.97065	0.685265	0.0685265	0.0597327		1.97038	1.68018	0.168018	0.170632		1.97071	-0.115866	-0.00643699	-0.00547854		1.97071	0.223526	0.016081	0.0177458		1.97074	1.47799	0.10633	0.108211
1.97042	0.491781	0.0491781	0.0551949		1.97015	1.63937	0.163937	0.167859		1.97049	-0.0176205	-0.000978918	-0.00247456		1.97049	0.0991842	0.00713555	0.013462		1.97051	1.37303	0.0987793	0.103795
1.9702	0.478801	0.0478801	0.0548226		1.96993	1.71621	0.171621	0.175979		1.97026	-0.00013989	-7.77164e-06	-0.00290657		1.97026	0.238657	0.0171696	0.0161707		1.97029	1.47722	0.106275	0.108469
1.96998	0.674096	0.0674096	0.0604671		1.96971	1.92377	0.192377	0.185406		1.97004	-0.139194	-0.00773303	-0.00417984		1.97004	0.336475	0.0242069	0.0205442		1.97007	1.67291	0.120353	0.116278
1.96975	0.661117	0.0661117	0.0656488		1.96948	1.92218	0.192218	0.192654		1.96982	-0.0863771	-0.00479873	-0.00531311		1.96982	0.281559	0.020256	0.0222539		1.96984	1.69867	0.122206	0.123147
1.96953	0.634252	0.0634252	0.061111		1.96926	1.93367	0.193367	0.189009		1.96959	-0.0613366	-0.00340759	-0.00492731		1.96959	0.309952	0.0222987	0.0246295		1.96962	1.76364	0.126881	0.124373
1.96931	0.537963	0.0537963	0.0584246		1.96904	1.81443	0.181443	0.182315		1.96937	-0.118361	-0.0065756	-0.0035596		1.96937	0.43554	0.0313338	0.0266722		1.96939	1.72404	0.124032	0.121524
1.96908	0.580523	0.0580523	0.0585151		1.96881	1.72134	0.172134	0.173006		1.96915	-0.0125212	-0.000695624	7.59534e-05		1.96915	0.366739	0.0263841	0.0253852		1.96917	1.57987	0.113659	0.119929
1.96886	0.636968	0.0636968	0.0618455		1.96859	1.65439	0.165439	0.168054		1.96892	0.134983	0.00749908	0.00317369		1.96892	0.256282	0.0184376	0.0227662		1.96895	1.69713	0.122095	0.121155
1.96864	0.637874	0.0637874	0.0651758		1.96837	1.66588	0.166588	0.16833		1.9687	0.0489168	0.0027176	0.00346574		1.9687	0.32633	0.023477	0.0214792		1.96872	1.77517	0.12771	0.125516
1.96841	0.680434	0.0680434	0.0648036		1.96814	1.72965	0.172965	0.170786		1.96848	0.00324966	0.000180536	0.000671483		1.96848	0.313069	0.0225229	0.0198591		1.9685	1.76171	0.126742	0.124234
1.96819	0.625799	0.0625799	0.0648941		1.96792	1.72806	0.172806	0.173677		1.96825	-0.0159064	-0.00088369	-0.000134916		1.96825	0.188727	0.0135775	0.019238		1.96828	1.64368	0.11825	0.123266
1.96797	0.64059	0.064059	0.0691501		1.9677	1.75261	0.175261	0.17744		1.96803	0.00537132	0.000298406	-0.00299822		1.96803	0.30043	0.0216137	0.0199488		1.96806	1.7348	0.124806	0.127627
1.96774	0.808115	0.0808115	0.0784973		1.96747	1.84252	0.184252	0.18251		1.96781	-0.151369	-0.00840938	-0.00707717		1.96781	0.342709	0.0246553	0.0213256		1.96783	1.94356	0.139825	0.134809
1.96752	0.906215	0.0906215	0.0878445		1.96725	1.88015	0.188015	0.184965		1.96759	-0.23617	-0.0131205	-0.013144		1.96759	0.246137	0.0177077	0.0210374		1.96761	1.94317	0.139797	0.141364
1.9673	0.921005	0.0921005	0.0921005		1.96703	1.82627	0.182627	0.182192		1.96736	-0.322236	-0.017902	-0.0160314		1.96736	0.288415	0.0207493	0.0217482		1.96739	2.00815	0.144471	0.145725
1.96708	0.935796	0.0935796	0.0870999		1.9668	1.75933	0.175933	0.178547		1.96714	-0.307287	-0.0170715	-0.0149443		1.96714	0.372349	0.0267877	0.023125		1.96716	2.12541	0.152907	0.150086
1.96685	0.756196	0.0756196	0.0834878		1.96658	1.77081	0.177081	0.182745		1.96692	-0.177468	-0.00985933	-0.0108875		1.96692	0.303547	0.0218379	0.0231698		1.96694	2.12502	0.152879	0.152566
1.96663	0.812642	0.0812642	0.081727		1.96636	1.95223	0.195223	0.186072		1.96669	-0.103168	-0.00573156	-0.00615282		1.96669	0.290285	0.0208838	0.0218828		1.96672	2.11156	0.151911	0.149403
1.96641	0.882972	0.0882972	0.085983		1.96614	1.85913	0.185913	0.188963		1.96647	-0.0516164	-0.00286758	-0.00553262		1.96647	0.318679	0.0229265	0.0265892		1.9665	1.99353	0.14342	0.147181
1.96618	0.883877	0.0883877	0.0823709		1.96591	1.85754	0.185754	0.182269		1.96625	-0.143977	-0.00799874	-0.00460899		1.96625	0.499807	0.0359573	0.0299638		1.96627	2.03236	0.146213	0.143078
1.96596	0.704278	0.0704278	0.0769075		1.96569	1.75138	0.175138	0.182546		1.96603	-0.0532918	-0.00296066	-0.00466725		1.96603	0.431005	0.0310076	0.0296757		1.96605	1.94047	0.139602	0.143051
1.96574	0.719068	0.0719068	0.0751467		1.96547	1.86744	0.186744	0.185872		1.9658	-0.0547624	-0.00304235	-0.0070168		1.9658	0.306664	0.0220621	0.0270567		1.96583	1.99238	0.143336	0.144277
1.96552	0.831054	0.0831054	0.0821797		1.96525	1.95735	0.195735	0.197042		1.96558	-0.270853	-0.0150474	-0.0109089		1.96558	0.390597	0.0281005	0.0267686		1.9656	2.08349	0.149892	0.148324
1.96529	0.915269	0.0915269	0.0929154		1.96502	2.08648	0.208648	0.210391		1.96536	-0.263464	-0.0146369	-0.018612		1.96536	0.41899	0.0301432	0.0301432		1.96538	2.10925	0.151745	0.149237
1.96507	1.04114	0.104114	0.0999484		1.9648	2.2679	0.22679	0.222432		1.96514	-0.470729	-0.0261516	-0.0208209		1.96514	0.447383	0.0321858	0.0321858		1.96516	2.03043	0.146074	0.149523
1.96485	1.04204	0.104204	0.102353		1.96458	2.31859	0.231859	0.227502		1.96491	-0.390135	-0.0216742	-0.0194297		1.96491	0.475777	0.0342285	0.0312318		1.96494	2.09541	0.150749	0.151062
1.96463	0.98741	0.098741	0.0996666		1.96436	2.23857	0.223857	0.232136		1.96469	-0.188342	-0.0104635	-0.0153495		1.96469	0.379205	0.0272809	0.0359382		1.96471	2.17345	0.156363	0.155736
1.9644	0.960545	0.0960545	0.0942032		1.96413	2.40692	0.240692	0.231106		1.96447	-0.250395	-0.0139108	-0.010568		1.96447	0.643643	0.0463052	0.036982		1.96449	2.22535	0.160097	0.15759
1.96418	0.878141	0.0878141	0.0910539		1.96391	2.28768	0.228768	0.22659		1.96425	-0.131933	-0.00732959	-0.012941		1.96425	0.519301	0.0373598	0.0380258		1.96427	2.17268	0.156308	0.156308
1.96396	0.892931	0.0892931	0.0892931		1.96369	2.10309	0.210309	0.214231		1.96402	-0.316484	-0.0175824	-0.0129061		1.96402	0.42273	0.0304122	0.0340749		1.96405	2.12001	0.152519	0.153772
1.96374	0.907722	0.0907722	0.0866067		1.96347	2.03614	0.203614	0.206229		1.9638	-0.248512	-0.0138062	-0.0135725		1.9638	0.478893	0.0344527	0.0347857		1.96383	2.11962	0.152491	0.154999
1.96352	0.797547	0.0797547	0.0829945		1.96325	2.04763	0.204763	0.208248		1.96358	-0.167918	-0.00932879	-0.010521		1.96358	0.548941	0.0394922	0.0388262		1.9636	2.22381	0.159986	0.157792
1.96329	0.784568	0.0784568	0.0752169		1.96302	2.16368	0.216368	0.207218		1.96336	-0.151703	-0.00842796	-0.00690888		1.96336	0.59122	0.0425338	0.0375392		1.96338	2.2365	0.160899	0.159332
1.96307	0.674393	0.0674393	0.071142		1.9628	2.00523	0.200523	0.205752		1.96314	-0.053458	-0.00296989	-0.00540118		1.96314	0.425223	0.0305916	0.0329224		1.96316	2.18382	0.15711	0.159617
1.96285	0.675299	0.0675299	0.0679927		1.96258	2.00364	0.200364	0.198186		1.96291	-0.0865025	-0.00480569	-0.00197657		1.96291	0.356422	0.0256419	0.0266408		1.96294	2.23572	0.160843	0.15959
1.96263	0.690089	0.0690089	0.0708602		1.96236	1.93669	0.193669	0.19977		1.96269	0.0332255	0.00184586	-0.00135701		1.96269	0.329275	0.0236889	0.021691		1.96272	2.23534	0.160816	0.159248
1.96241	0.760419	0.0760419	0.0802074		1.96214	2.05275	0.205275	0.205275		1.96247	-0.0200016	-0.0011112	-0.00323842		1.96247	0.218819	0.0157424	0.0260645		1.96249	2.16959	0.156086	0.162355
1.96218	0.955714	0.0955714	0.0890918		1.96191	2.16881	0.216881	0.215574		1.96225	-0.188099	-0.0104499	-0.00890741		1.96225	0.538796	0.0387623	0.0324358		1.96227	2.36528	0.170164	0.167657
1.96196	0.95662	0.095662	0.0896451		1.96169	2.24565	0.224565	0.222386		1.96203	-0.2729	-0.0151611	-0.0119582		1.96203	0.59496	0.0428028	0.0401391		1.96205	2.4564	0.17672	0.169823
1.96174	0.77702	0.077702	0.0818675		1.96147	2.25713	0.225713	0.218742		1.96181	-0.184746	-0.0102636	-0.00813579		1.96181	0.540043	0.038852	0.0371872		1.96183	2.25994	0.162586	0.163839
1.96152	0.722386	0.0722386	0.0754784		1.96125	2.05947	0.205947	0.213354		1.96158	0.0183127	0.00101737	-0.00192831		1.96158	0.415702	0.0299066	0.0309055		1.96161	2.11576	0.152213	0.159737
1.9613	0.764946	0.0764946	0.0797344		1.96103	2.08402	0.208402	0.209274		1.96136	0.0623044	0.00346136	0.000117854		1.96136	0.333015	0.0239579	0.0256228		1.96139	2.28531	0.164411	0.163784
1.96108	0.904701	0.0904701	0.0793621		1.96081	2.13472	0.213472	0.20955		1.96114	-0.074253	-0.00412517	-0.00375142		1.96114	0.319753	0.0230038	0.0196741		1.96116	2.42871	0.174728	0.169399
1.96085	0.711217	0.0711217	0.0831553		1.96058	2.06777	0.206777	0.215927		1.96092	-0.190628	-0.0105904	-0.0109401		1.96092	0.167642	0.0120606	0.0227157		1.96094	2.3499	0.169057	0.175954
1.96063	0.878742	0.0878742	0.0809317		1.96036	2.27533	0.227533	0.220997		1.9607	-0.325885	-0.0181047	-0.0131022		1.9607	0.45985	0.0330827	0.0250914		1.96072	2.55866	0.184076	0.179061
1.96041	0.837992	0.0837992	0.0884276		1.96014	2.28681	0.228681	0.226939		1.96048	-0.191003	-0.0106113	-0.0135576		1.96048	0.418818	0.0301308	0.0297978		1.9605	2.55827	0.184049	0.183422
1.96019	0.936093	0.0936093	0.0871296		1.95992	2.24601	0.224601	0.22678		1.96025	-0.215222	-0.0119568	-0.00961862		1.96025	0.363902	0.02618	0.0275119		1.96028	2.53175	0.18214	0.182453
1.95997	0.839803	0.0839803	0.0881458		1.9597	2.27056	0.227056	0.224878		1.96003	-0.11318	-0.00628777	-0.00633401		1.96003	0.364525	0.0262248	0.0295546		1.96006	2.51829	0.181172	0.184307
1.95975	0.868479	0.0868479	0.0873107		1.95948	2.22976	0.222976	0.221669		1.95981	-0.0136345	-0.00075747	-0.00227719		1.95981	0.503998	0.0362589	0.0352599		1.95984	2.63555	0.189608	0.186787
1.95953	0.911039	0.0911039	0.0920296		1.95926	2.14974	0.214974	0.220203		1.95959	0.00384618	0.000213677	-0.00256856		1.95959	0.601816	0.0432961	0.0386345		1.95961	2.63516	0.18958	0.191147
1.95931	0.981369	0.0981369	0.0879546		1.95904	2.22658	0.222658	0.21743		1.95937	-0.128914	-0.0071619	-0.00127118		1.95937	0.505245	0.0363485	0.0333518		1.95939	2.70014	0.194254	0.189866
1.95908	0.74623	0.074623	0.0815655		1.95881	2.14656	0.214656	0.219014		1.95915	0.0564243	0.00313469	-0.000605374		1.95915	0.283709	0.0204107	0.0260712		1.95917	2.5821	0.185763	0.187017
1.95886	0.719365	0.0719365	0.0747135		1.95859	2.19726	0.219726	0.215805		1.95893	0.0397997	0.00221109	0.00349706		1.95893	0.298217	0.0214544	0.0204555		1.95895	2.51636	0.181033	0.181973
1.95864	0.775811	0.0775811	0.0794324		1.95837	2.13031	0.213031	0.213467		1.95871	0.092617	0.00514539	0.0031816		1.95871	0.27107	0.0195015	0.0181696		1.95873	2.48983	0.179124	0.181632
1.95842	0.887796	0.0887796	0.0850769		1.95815	2.07644	0.207644	0.219844		1.95849	0.0393899	0.00218833	0.00424587		1.95849	0.188384	0.0135528	0.0155506		1.95851	2.56787	0.184739	0.181918
1.9582	0.888701	0.0888701	0.0870188		1.95793	2.38857	0.238857	0.232321		1.95826	0.0972701	0.00540389	0.00411793		1.95826	0.189007	0.0135976	0.0169274		1.95829	2.52827	0.18189	0.185338
1.95798	0.834067	0.0834067	0.0922005		1.95771	2.50463	0.250463	0.250027		1.95804	0.0857082	0.00476157	0.00366311		1.95804	0.32848	0.0236317	0.0249636		1.95807	2.63246	0.189386	0.191267
1.95776	1.04325	0.104325	0.0936795		1.95749	2.60761	0.260761	0.252482		1.95782	0.0148299	0.000823885	0.00133763		1.95782	0.523493	0.0376614	0.0323338		1.95785	2.81508	0.202524	0.199703
1.95754	0.933072	0.0933072	0.0965471		1.95727	2.46223	0.246223	0.248838		1.9576	-0.0283058	-0.00157255	0.000601553		1.9576	0.496346	0.0357084	0.0360413		1.95763	2.88005	0.207198	0.204377
1.95732	0.920093	0.0920093	0.0933978		1.95705	2.39529	0.239529	0.241707		1.95738	0.0459598	0.00255332	-0.00158456		1.95738	0.483085	0.0347543	0.0364192		1.95741	2.82738	0.203409	0.20529
1.9571	0.948768	0.0948768	0.091637		1.95683	2.3937	0.23937	0.236755		1.95716	-0.10322	-0.00573447	-0.00309286		1.95716	0.539248	0.0387948	0.0347991		1.95718	2.85314	0.205262	0.204948
1.95688	0.880249	0.0880249	0.090339		1.95661	2.31368	0.231368	0.238339		1.95694	-0.109754	-0.00609743	-0.00714901		1.95694	0.428791	0.0308483	0.0375078		1.95696	2.86582	0.206174	0.207742
1.95666	0.881154	0.0881154	0.0945951		1.95639	2.44281	0.244281	0.251252		1.95672	-0.173072	-0.00961512	-0.0122333		1.95672	0.596034	0.0428802	0.0415483		1.95674	2.94387	0.211789	0.212416
1.95644	1.07645	0.107645	0.0979254		1.95617	2.78108	0.278108	0.264601		1.9565	-0.377772	-0.0209873	-0.0140678		1.9565	0.707738	0.0509164	0.0462547		1.95652	3.04806	0.219285	0.213642
1.95621	0.98016	0.098016	0.0975531		1.95595	2.71414	0.271414	0.275771		1.95628	-0.208819	-0.011601	-0.0122789		1.95628	0.625051	0.0449677	0.0453007		1.9563	2.91695	0.209853	0.213615
1.95599	0.869985	0.0869985	0.0925525		1.95573	2.7779	0.27779	0.278662		1.95606	-0.0764679	-0.00424822	-0.00546387		1.95606	0.55625	0.040018	0.0403509		1.95608	2.94271	0.211706	0.211706
1.95577	0.92643	0.092643	0.0940315		1.9555	2.86782	0.286782	0.284167		1.95584	-0.0097622	-0.000542345	-0.00194487		1.95584	0.501333	0.0360671	0.0393968		1.95586	2.96847	0.213559	0.21638
1.95555	1.02453	0.102453	0.0973619		1.95528	2.8793	0.28793	0.284444		1.95562	-0.0187927	-0.00104404	-0.00078748		1.95562	0.585266	0.0421055	0.0404406		1.95564	3.11187	0.223876	0.221995
1.95533	0.969896	0.0969896	0.0965268		1.95506	2.78621	0.278621	0.279492		1.9554	-0.013969	-0.000776058	-0.00124357		1.9554	0.599774	0.0431492	0.0414844		1.95542	3.17685	0.22855	0.226669
1.95511	0.901377	0.0901377	0.100783		1.95484	2.71926	0.271926	0.278898		1.95518	-0.0343908	-0.0019106	-0.00539347		1.95518	0.544858	0.0391984	0.0421952		1.9552	3.16339	0.227582	0.228836
1.95489	1.15221	0.115221	0.108742		1.95462	2.86146	0.286146	0.286582		1.95496	-0.242887	-0.0134937	-0.00856084		1.95496	0.614906	0.0442378	0.0445708		1.95498	3.20222	0.230375	0.231316
1.95467	1.20866	0.120866	0.118089		1.9544	3.01673	0.301673	0.299495		1.95474	-0.185007	-0.0102782	-0.0114476		1.95474	0.698839	0.0502762	0.0486113		1.95476	3.28026	0.23599	0.23505
1.95445	1.18179	0.118179	0.116328		1.95418	3.10665	0.310665	0.302386		1.95452	-0.190275	-0.0105708	-0.0107811		1.95452	0.713347	0.05132	0.05132		1.95454	3.31909	0.238784	0.236903
1.95423	1.09939	0.109939	0.10531		1.95396	2.9482	0.29482	0.293513		1.9543	-0.2069	-0.0114944	-0.00794124		1.9543	0.727856	0.0523637	0.049034		1.95432	3.27949	0.235935	0.2328
1.95401	0.878134	0.0878134	0.101236		1.95374	2.75053	0.275053	0.287254		1.95408	-0.0316524	-0.00175846	-0.00610603		1.95408	0.603514	0.0434183	0.0504107		1.9541	3.10917	0.223682	0.232772
1.95379	1.05954	0.105954	0.101326		1.95352	2.91888	0.291888	0.29058		1.95386	-0.0911736	-0.0050652	-0.0064918		1.95386	0.770757	0.0554502	0.0521204		1.95388	3.31794	0.2387	0.235252
1.95357	1.1021	0.11021	0.109748		1.9533	3.048	0.3048	0.302622		1.95364	-0.227731	-0.0126517	-0.010197		1.95364	0.799151	0.0574929	0.0548291		1.95366	3.38291	0.243375	0.246196
1.95335	1.13078	0.113078	0.107524		1.95308	3.11177	0.311177	0.30377		1.95342	-0.231733	-0.0128741	-0.0110972		1.95342	0.716464	0.0515442	0.0482145		1.95344	3.56553	0.256513	0.249616
1.95313	0.992835	0.0992835	0.0988207		1.95287	2.95332	0.295332	0.303175		1.9532	-0.139782	-0.00776566	-0.00998664		1.9532	0.494928	0.0356063	0.039935		1.95322	3.46057	0.248962	0.251783
1.95291	0.841006	0.0841006	0.0891917		1.95265	3.03017	0.303017	0.299967		1.95298	-0.167764	-0.0093202	-0.0072861		1.95298	0.453896	0.0326544	0.038315		1.953	3.47325	0.249874	0.250188
1.95269	0.841911	0.0841911	0.0888194		1.95243	3.01551	0.301551	0.308958		1.95276	-0.0859038	-0.00477243	-0.00872344		1.95276	0.648909	0.0466841	0.0446863		1.95278	3.49901	0.251727	0.254235
1.95247	0.981666	0.0981666	0.0967781		1.95221	3.22306	0.322306	0.320128		1.95254	-0.217398	-0.0120777	-0.00962296		1.95254	0.760612	0.0547203	0.0533884		1.95256	3.62934	0.261104	0.260477
1.95226	1.07977	0.107977	0.111679		1.95199	3.36526	0.336526	0.340448		1.95232	-0.216338	-0.0120188	-0.011925		1.95232	0.816776	0.0587608	0.0604257		1.95234	3.73353	0.268599	0.270167
1.95204	1.28895	0.128895	0.120101		1.95177	3.62511	0.362511	0.357282		1.9521	-0.210214	-0.0116786	-0.0117957		1.9521	0.942364	0.0677959	0.0654651		1.95212	3.90308	0.280797	0.275782
1.95182	1.23431	0.123431	0.12806		1.95155	3.7281	0.37281	0.367581		1.95188	-0.210419	-0.0116899	-0.0109418		1.95188	0.970757	0.0698386	0.0681738		1.9519	3.86348	0.277948	0.279515
1.9516	1.31853	0.131853	0.128613		1.95133	3.67422	0.367422	0.366986		1.95166	-0.170224	-0.0094569	-0.00898939		1.95166	0.929725	0.0668867	0.0685516		1.95168	3.88924	0.279801	0.28419
1.95138	1.30555	0.130555	0.128703		1.95111	3.60727	0.360727	0.36247		1.95144	-0.104784	-0.00582134	-0.00752794		1.95144	0.958119	0.0689294	0.0685964		1.95147	4.098	0.29482	0.293253
1.95116	1.23703	0.123703	0.129257		1.95089	3.59261	0.359261	0.363183		1.95122	-0.1315	-0.00730556	-0.00795995		1.95122	0.972627	0.0699732	0.0676423		1.95125	4.2414	0.305137	0.304823
1.95094	1.33513	0.133513	0.128884		1.95067	3.6956	0.36956	0.364331		1.951	-0.193553	-0.0107529	-0.010122		1.951	0.88994	0.0640245	0.0673542		1.95103	4.37173	0.314513	0.314513
1.95072	1.29438	0.129438	0.131289		1.95045	3.64172	0.364172	0.370272		1.95078	-0.221535	-0.0123075	-0.0142947		1.95078	0.946104	0.068065	0.068731		1.95081	4.50207	0.32389	0.320755
1.9505	1.30917	0.130917	0.137397		1.95023	3.77085	0.377085	0.378392		1.95056	-0.356826	-0.0198237	-0.0182571		1.95056	1.03004	0.0741034	0.0707736		1.95059	4.50168	0.323862	0.322921
1.95028	1.51835	0.151835	0.142578		1.95001	3.93919	0.393919	0.383462		1.95035	-0.407522	-0.0226401	-0.017801		1.95035	0.97512	0.0701525	0.0681547		1.95037	4.46208	0.321013	0.320699
1.95006	1.44983	0.144983	0.142206		1.94979	3.79381	0.379381	0.383303		1.95013	-0.196904	-0.0109391	-0.0145164		1.95013	0.836894	0.0602082	0.0728612		1.95015	4.40941	0.317223	0.318791
1.94984	1.298	0.1298	0.134428		1.94958	3.76608	0.376608	0.382273		1.94991	-0.179457	-0.00996985	-0.0110683		1.94991	1.2263	0.0882228	0.072573		1.94993	4.42209	0.318136	0.318136
1.94962	1.28502	0.128502	0.131742		1.94936	3.90828	0.390828	0.386035		1.94969	-0.221327	-0.012296	-0.011501		1.94969	0.963105	0.0692881	0.0786114		1.94971	4.43478	0.319049	0.319049
1.94941	1.36924	0.136924	0.138312		1.94914	3.90669	0.390669	0.391105		1.94947	-0.220267	-0.012237	-0.0102732		1.94947	1.08869	0.0783233	0.0766584		1.94949	4.44746	0.319961	0.321842
1.94919	1.49511	0.149511	0.146271		1.94892	3.91818	0.391818	0.392253		1.94925	-0.113161	-0.00628674	-0.00565516		1.94925	1.14486	0.0823638	0.0806989		1.94927	4.53858	0.326517	0.326203
1.94897	1.52378	0.152378	0.152841		1.9487	3.94273	0.394273	0.393837		1.94903	0.0280491	0.00155829	-0.00260367		1.94903	1.13159	0.0814097	0.0824086		1.94906	4.61663	0.332131	0.332758
1.94875	1.56634	0.156634	0.156171		1.94848	3.95421	0.395421	0.399343		1.94881	-0.0554861	-0.00308256	-0.00233442		1.94881	1.15999	0.0834524	0.0837854		1.94884	4.72081	0.339627	0.339313
1.94853	1.59502	0.159502	0.153022		1.94826	4.08334	0.408334	0.400491		1.94859	-0.0986219	-0.00547899	-0.00452054		1.94859	1.20227	0.086494	0.0844961		1.94862	4.81193	0.346182	0.343988
1.94831	1.4293	0.14293	0.145707		1.94804	3.97718	0.397718	0.396411		1.94838	-0.0900012	-0.00500006	-0.00280253		1.94838	1.16123	0.0835421	0.0798794		1.9484	4.81154	0.346154	0.342393
1.94809	1.3469	0.13469	0.137467		1.94783	3.8318	0.38318	0.38623		1.94816	0.0372867	0.00207148	-0.000149496		1.94816	0.967468	0.069602	0.0722658		1.94818	4.6543	0.334842	0.338917
1.94787	1.3478	0.13478	0.133855		1.94761	3.77792	0.377792	0.383021		1.94794	0.0446417	0.00248009	0.00311167		1.94794	0.884782	0.0636534	0.068648		1.94796	4.66698	0.335754	0.336068
1.94766	1.32094	0.132094	0.135797		1.94739	3.88091	0.388091	0.390705		1.94772	0.086102	0.00478345	0.0028431		1.94772	1.01037	0.0726885	0.0686928		1.94774	4.69274	0.337607	0.337294
1.94744	1.40515	0.140515	0.140053		1.94717	4.06233	0.406233	0.402747		1.9475	0.0227837	0.00126576	-0.00224118		1.9475	0.969338	0.0697366	0.0743982		1.94753	4.70543	0.33852	0.342909
1.94722	1.47548	0.147548	0.147086		1.94695	4.13917	0.413917	0.411738		1.94728	-0.22991	-0.0127728	-0.00914925		1.94728	1.1227	0.0807695	0.0787717		1.94731	4.90112	0.352598	0.352598
1.947	1.53193	0.153193	0.148565		1.94673	4.15065	0.415065	0.411579		1.94706	-0.286934	-0.0159408	-0.0122469		1.94706	1.19274	0.085809	0.0818133		1.94709	5.09681	0.366677	0.361034
1.94678	1.44953	0.144953	0.150044		1.94651	4.05756	0.405756	0.410549		1.94685	-0.144492	-0.00802732	-0.0095464		1.94685	1.09617	0.0788614	0.083856		1.94687	5.05721	0.363828	0.364455
1.94656	1.51986	0.151986	0.155688		1.9463	4.10826	0.410826	0.40734		1.94663	-0.0840802	-0.00467112	-0.00612052		1.94663	1.20788	0.0868976	0.0875635		1.94665	5.04375	0.36286	0.364427
1.94635	1.70127	0.170127	0.165035		1.94608	4.05438	0.405438	0.407617		1.94641	-0.101936	-0.00566313	-0.00360622		1.94641	1.34735	0.0969316	0.0955997		1.94643	5.09565	0.366594	0.362832
1.94613	1.72994	0.172994	0.169754		1.94586	4.06586	0.406586	0.403536		1.94619	-0.00871946	-0.000484414	-0.00106912		1.94619	1.43128	0.10297	0.0976424		1.94622	4.99069	0.359043	0.356535
1.94591	1.66142	0.166142	0.164754		1.94564	3.98584	0.398584	0.397277		1.94597	0.0529235	0.00294019	0.00277612		1.94597	1.29306	0.0930256	0.0896959		1.946	4.78116	0.343968	0.348043
1.94569	1.55125	0.155125	0.158827		1.94542	3.86661	0.386661	0.38884		1.94576	0.105707	0.00587258	0.00334817		1.94576	1.01598	0.0730921	0.0810834		1.94578	4.74156	0.341119	0.341433
1.94547	1.55215	0.155215	0.163083		1.94521	3.81273	0.381273	0.386066		1.94554	0.0221712	0.00123174	-6.7147e-06		1.94554	1.07214	0.0771326	0.0817942		1.94556	4.71503	0.339211	0.344226
1.94526	1.7891	0.17891	0.173819		1.94499	3.90265	0.390265	0.386779		1.94532	-0.12824	-0.00712446	-0.00429598		1.94532	1.3227	0.095158	0.0918283		1.94534	4.89765	0.352349	0.352035
1.94504	1.87332	0.187332	0.190109		1.94477	3.88799	0.388799	0.388799		1.9451	-0.125914	-0.00699521	-0.00879556		1.9451	1.4344	0.103194	0.10053		1.94513	5.06719	0.364546	0.361098
1.94482	2.04084	0.204084	0.202696		1.94455	3.87332	0.387332	0.396483		1.94488	-0.220806	-0.012267	-0.0121264		1.94488	1.43502	0.103239	0.104904		1.94491	5.09295	0.366399	0.364519
1.9446	2.16671	0.216671	0.207415		1.94433	4.13317	0.413317	0.398502		1.94467	-0.308104	-0.0171169	-0.0135637		1.94467	1.50507	0.108278	0.108611		1.94469	5.04028	0.36261	0.361356
1.94438	2.01488	0.201488	0.207505		1.94412	3.94858	0.394858	0.397908		1.94445	-0.20353	-0.0113072	-0.0130373		1.94445	1.589	0.114317	0.113651		1.94447	4.93532	0.355059	0.353178
1.94417	2.04356	0.204356	0.206207		1.9439	3.85549	0.385549	0.395135		1.94423	-0.192378	-0.0106877	-0.0124874		1.94423	1.64517	0.118357	0.120355		1.94425	4.75193	0.341865	0.351269
1.94395	2.12777	0.212777	0.207223		1.94368	4.04997	0.404997	0.395847		1.94401	-0.278411	-0.0154673	-0.0112362		1.94401	1.78464	0.128391	0.121732		1.94404	4.96069	0.356884	0.349988
1.94373	2.04537	0.204537	0.212405		1.94346	3.96995	0.396995	0.400917		1.9438	-0.135969	-0.00755381	-0.00858195		1.9438	1.64641	0.118447	0.122776		1.94382	4.88187	0.351214	0.355289
1.94351	2.19901	0.219901	0.215273		1.94325	4.00758	0.400758	0.396401		1.94358	-0.049046	-0.00272478	-0.00735424		1.94358	1.68869	0.121489	0.122488		1.9436	4.97299	0.357769	0.355261
1.9433	2.2138	0.22138	0.220917		1.94303	3.91449	0.391449	0.39232		1.94336	-0.212115	-0.0117841	-0.00596247		1.94336	1.77263	0.127527	0.125196		1.94338	4.95953	0.356801	0.355547
1.94308	2.21471	0.221471	0.217768		1.94281	3.84754	0.384754	0.38519		1.94314	-0.0608127	-0.00337849	-0.00389287		1.94314	1.75936	0.126573	0.131235		1.94317	4.89379	0.352071	0.354579
1.94286	2.10453	0.210453	0.224338		1.94259	3.79366	0.379366	0.384159		1.94293	0.0627123	0.00348402	-0.00182264		1.94293	1.94049	0.139604	0.14027		1.94295	4.93262	0.354865	0.357372
1.94264	2.41091	0.241091	0.233222		1.94238	3.88358	0.388358	0.38095		1.94271	-0.100322	-0.00557344	-0.00218433		1.94271	2.14939	0.154632	0.148972		1.94273	5.07602	0.365181	0.36142
1.94243	2.48124	0.248124	0.240718		1.94216	3.75127	0.375127	0.377741		1.94249	-0.0803443	-0.00446357	-0.00191572		1.94249	2.12224	0.152679	0.15168		1.94251	5.06256	0.364213	0.358571
1.94221	2.32941	0.232941	0.236643		1.94194	3.6974	0.36974	0.368432		1.94227	0.0772175	0.00428986	0.0019992		1.94227	2.05344	0.14773	0.149394		1.9423	4.81381	0.346318	0.3529
1.94199	2.28866	0.228866	0.236734		1.94172	3.6043	0.36043	0.371324		1.94206	0.111084	0.00617131	0.00493286		1.94206	2.05406	0.147774	0.151104		1.94208	4.83957	0.348171	0.350992
1.94177	2.48395	0.248395	0.249321		1.94151	3.83801	0.383801	0.378572		1.94184	0.0780735	0.00433741	0.0040099		1.94184	2.19354	0.157808	0.156144		1.94186	4.98298	0.358487	0.35692
1.94156	2.70702	0.270702	0.264685		1.94129	3.91485	0.391485	0.393228		1.94162	0.0273778	0.00152099	0.00168442		1.94162	2.26359	0.162848	0.163181		1.94164	5.06102	0.364102	0.364729
1.94134	2.74958	0.274958	0.274495		1.94107	4.04398	0.404398	0.401783		1.9414	-0.0144923	-0.000805127	0.00274869		1.9414	2.34752	0.168886	0.170551		1.94143	5.16521	0.371598	0.369403
1.94112	2.77825	0.277825	0.278751		1.94086	4.09468	0.409468	0.409903		1.94119	0.135544	0.00753021	0.00170854		1.94119	2.50088	0.179919	0.176922		1.94121	5.1779	0.37251	0.371257
1.94091	2.8347	0.28347	0.277916		1.94064	4.15844	0.415844	0.411487		1.94097	-0.0287904	-0.00159947	0.00279561		1.94097	2.52927	0.181962	0.179631		1.94099	5.13829	0.369661	0.367781
1.94069	2.72452	0.272452	0.280321		1.94042	4.0915	0.40915	0.414814		1.94075	0.0442095	0.00245608	-0.000839907		1.94075	2.46047	0.177012	0.181341		1.94078	5.02026	0.36117	0.369007
1.94047	2.85039	0.285039	0.283188		1.94021	4.19448	0.419448	0.421627		1.94054	-0.0607741	-0.00337634	-0.00155319		1.94054	2.57217	0.185048	0.184049		1.94056	5.22902	0.376189	0.375875
1.94026	2.92072	0.292072	0.290684		1.93999	4.36283	0.436283	0.43149		1.94032	-0.0673074	-0.0037393	-0.000699869		1.94032	2.64222	0.190088	0.190421		1.94034	5.42472	0.390267	0.385879
1.94004	2.9494	0.29494	0.302345		1.93977	4.38738	0.438738	0.440045		1.9401	0.0902886	0.00501603	0.006162		1.9401	2.72615	0.196126	0.195127		1.94013	5.4374	0.39118	0.393374
1.93982	3.20023	0.320023	0.324189		1.93956	4.45115	0.445115	0.446858		1.93989	0.309767	0.0172093	0.0107332		1.93989	2.76843	0.199168	0.201831		1.93991	5.54159	0.398676	0.400243
1.93961	3.57603	0.357603	0.353438		1.93934	4.56721	0.456721	0.454978		1.93967	0.179538	0.00997432	0.00913243		1.93967	2.92179	0.210201	0.208869		1.93969	5.71114	0.410873	0.412754
1.93939	3.82687	0.382687	0.372505		1.93912	4.63098	0.463098	0.45569		1.93945	0.00384648	0.000213694	0.00308905		1.93945	3.01961	0.217238	0.216239		1.93948	5.95911	0.428713	0.426832
1.93917	3.77223	0.377223	0.385554		1.93891	4.47253	0.447253	0.462939		1.93924	-0.0165753	-0.000920849	-0.00267368		1.93924	3.07577	0.221278	0.228604		1.93926	6.12866	0.440911	0.443105
1.93896	3.96753	0.396753	0.391662		1.93869	4.78466	0.478466	0.474109		1.93902	-0.13165	-0.0073139	-0.00219412		1.93902	3.4374	0.247295	0.241968		1.93904	6.38971	0.459691	0.454362
1.93874	4.01009	0.401009	0.395455		1.93847	4.96608	0.496608	0.494429		1.9388	0.029743	0.00165239	0.000740177		1.9388	3.57688	0.257329	0.252002		1.93883	6.42854	0.462485	0.459664
1.93852	3.88603	0.388603	0.395083		1.93826	5.08213	0.508213	0.509956		1.93859	0.141877	0.00788204	0.00678359		1.93859	3.49419	0.251381	0.255709		1.93861	6.34972	0.456815	0.463084
1.93831	3.95636	0.395636	0.396099		1.93804	5.25048	0.525048	0.521998		1.93837	0.194694	0.0108163	0.0135517		1.93837	3.59201	0.258418	0.255088		1.93839	6.53234	0.469953	0.469012
1.93809	4.04058	0.404058	0.408686		1.93782	5.32732	0.532732	0.536653		1.93815	0.395221	0.0219567	0.0178188		1.93815	3.55098	0.255466	0.261126		1.93818	6.67575	0.48027	0.485285
1.93787	4.26364	0.426364	0.421736		1.93761	5.52181	0.552181	0.549566		1.93794	0.372302	0.0206835	0.0180178		1.93794	3.74599	0.269496	0.268164		1.93796	7.0283	0.505633	0.503439
1.93766	4.34786	0.434786	0.436174		1.93739	5.63786	0.563786	0.565093		1.93772	0.205436	0.0114131	0.0122316		1.93772	3.88546	0.27953	0.278864		1.93774	7.28935	0.524414	0.522219
1.93744	4.47373	0.447373	0.448298		1.93717	5.79313	0.579313	0.573213		1.9375	0.0827674	0.00459819	0.00880639		1.9375	3.99717	0.287566	0.286234		1.93753	7.4589	0.536611	0.535357
1.93722	4.62737	0.462737	0.461811		1.93696	5.7654	0.57654	0.583076		1.93729	0.187341	0.0104078	0.00881845		1.93729	4.05333	0.291606	0.296601		1.93731	7.57616	0.545047	0.548809
1.93701	4.75324	0.475324	0.470232		1.93674	5.93375	0.593375	0.589453		1.93707	0.206088	0.0114493	0.0123374		1.93707	4.31777	0.310631	0.304637		1.9371	7.85028	0.564768	0.560066
1.93679	4.72637	0.472637	0.474488		1.93653	5.98444	0.598444	0.601494		1.93686	0.272793	0.0151552	0.013752		1.93686	4.33227	0.311674	0.307013		1.93688	7.92832	0.570383	0.569442
1.93658	4.75505	0.475505	0.47643		1.93631	6.12664	0.612664	0.61005		1.93664	0.263728	0.0146516	0.0122437		1.93664	4.15239	0.298733	0.306392		1.93666	7.96715	0.573176	0.578819
1.93636	4.81149	0.481149	0.484389		1.93609	6.19041	0.619041	0.614248		1.93642	0.12464	0.00692442	0.0121152		1.93642	4.29187	0.308767	0.307435		1.93645	8.24127	0.592897	0.589763
1.93614	4.96513	0.496513	0.498365		1.93588	6.11039	0.611039	0.621497		1.93621	0.26585	0.0147695	0.0087609		1.93621	4.3758	0.314806	0.315139		1.93623	8.38468	0.603214	0.604155
1.93593	5.17431	0.517431	0.514654		1.93566	6.3441	0.63441	0.630488		1.93599	0.082599	0.00458883	0.00882047		1.93599	4.47362	0.321843	0.320178		1.93602	8.56729	0.616352	0.611337
1.93571	5.30018	0.530018	0.52863		1.93545	6.46015	0.646015	0.646451		1.93578	0.127856	0.00710313	0.00843597		1.93578	4.50201	0.323886	0.324552		1.9358	8.54077	0.614444	0.618832
1.9355	5.3844	0.53844	0.533349		1.93523	6.58928	0.658928	0.651521		1.93556	0.245087	0.013616	0.00833147		1.93556	4.55817	0.327926	0.325928		1.93558	8.69724	0.625701	0.620999
1.93528	5.31588	0.531588	0.528348		1.93502	6.49619	0.649619	0.643083		1.93535	0.0769559	0.00427533	0.00598192		1.93535	4.53103	0.325973	0.324308		1.93537	8.65764	0.622852	0.622852
1.93507	5.15016	0.515016	0.519182		1.9348	6.20702	0.620702	0.622881		1.93513	0.000980496	5.4472e-05	0.000358542		1.93513	4.43446	0.319026	0.31503		1.93515	8.61804	0.620003	0.619376
1.93485	5.10941	0.510941	0.512793		1.93458	5.98321	0.598321	0.604857		1.93491	-0.0585751	-0.00325417	-0.000518173		1.93491	4.17126	0.300091	0.302422		1.93494	8.55229	0.615273	0.613706
1.93463	5.1242	0.51242	0.510569		1.93437	5.95548	0.595548	0.595113		1.9347	0.0296133	0.00164518	5.51476e-05		1.9347	4.00527	0.288149	0.290147		1.93472	8.42119	0.605841	0.60396
1.93442	5.08345	0.508345	0.502792		1.93415	5.91468	0.591468	0.577525		1.93448	0.0319398	0.00177443	0.00268601		1.93448	3.92258	0.2822	0.283532		1.93451	8.21166	0.590767	0.587945
1.9342	4.87609	0.487609	0.483443		1.93394	5.45558	0.545558	0.549479		1.93427	0.0834914	0.00463841	0.00433434		1.93427	3.89544	0.280247	0.273255		1.93429	7.88448	0.567229	0.565348
1.93399	4.54375	0.454375	0.461318		1.93372	5.11412	0.511412	0.518384		1.93405	0.118623	0.00659018	0.00446296		1.93405	3.5767	0.257317	0.260314		1.93407	7.47887	0.538048	0.541496
1.93377	4.41969	0.441969	0.437341		1.93351	4.98182	0.498182	0.49426		1.93384	0.0388851	0.00216028	0.00318905		1.93384	3.38294	0.243377	0.241379		1.93386	7.21705	0.519212	0.517645
1.93356	4.15678	0.415678	0.411976		1.93329	4.73186	0.473186	0.467958		1.93362	0.0147005	0.000816695	0.00448707		1.93362	3.10586	0.223443	0.221778		1.93364	6.88987	0.495674	0.49348
1.93334	3.78279	0.378279	0.382908		1.93308	4.32505	0.432505	0.431198		1.93341	0.188716	0.0104842	0.00599541		1.93341	2.75936	0.198515	0.20018		1.93343	6.47118	0.465553	0.465553
1.93313	3.54766	0.354766	0.355691		1.93286	3.87902	0.387902	0.389645		1.93319	0.120335	0.00668529	0.00610122		1.93319	2.48228	0.178582	0.179914		1.93321	6.0525	0.435432	0.435745
1.93291	3.34029	0.334029	0.332177		1.93265	3.48528	0.348528	0.345042		1.93297	0.0204144	0.00113413	0.00141476		1.93297	2.26075	0.162644	0.160646		1.933	5.64689	0.406251	0.402803
1.9327	3.07738	0.307738	0.299407		1.93243	2.98696	0.298696	0.295646		1.93276	-0.0643523	-0.00357513	0.000492442		1.93276	1.9559	0.140712	0.139048		1.93278	5.09749	0.366726	0.361397
1.93248	2.56454	0.256454	0.257842		1.93222	2.39714	0.239714	0.2432		1.93254	0.0705298	0.00391832	0.00214141		1.93254	1.58163	0.113786	0.113453		1.93257	4.32587	0.311214	0.311841
1.93227	2.09336	0.209336	0.208873		1.932	1.9119	0.19119	0.185526		1.93233	0.109459	0.00608104	0.00680574		1.93233	1.19348	0.0858616	0.0851956		1.93235	3.5804	0.257582	0.256642
1.93205	1.60829	0.160829	0.16592		1.93179	1.25672	0.125672	0.125672		1.93211	0.187521	0.0104179	0.00644341		1.93211	0.77755	0.0559389	0.0532751		1.93214	2.7957	0.20113	0.199562
1.93184	1.27595	0.127595	0.122504		1.93157	0.601546	0.0601546	0.057976		1.9319	0.050964	0.00283133	0.00559013		1.9319	0.250545	0.0180248	0.0190237		1.93192	1.94565	0.139975	0.140915
1.93162	0.790884	0.0790884	0.0730716		1.93136	-0.11899	-0.011899	-0.0114632		1.93168	0.0633818	0.00352121	0.00295995		1.93168	-0.234806	-0.0168925	-0.0198893		1.93171	1.13482	0.0816416	0.0803877
1.93141	0.125311	0.0125311	0.0153081		1.93114	-0.826454	-0.0826454	-0.0856955		1.93147	0.0454914	0.0025273	0.00306512		1.93147	-0.845121	-0.0608001	-0.0604671		1.93149	0.271696	0.0195465	0.0160983
1.93119	-0.456953	-0.0456953	-0.0378271		1.93093	-1.62542	-0.162542	-0.153828		1.93125	0.0566435	0.00314686	-0.000850388		1.93125	-1.44155	-0.103709	-0.0947185		1.93128	-0.735215	-0.0528932	-0.0459968
1.93098	-0.803172	-0.0803172	-0.0830941		1.93071	-2.16295	-0.216295	-0.220652		1.93104	-0.148056	-0.00822533	-0.00548997		1.93104	-1.66309	-0.119647	-0.123642		1.93106	-1.45455	-0.104644	-0.108405
1.93076	-1.2327	-0.12327	-0.127898		1.9305	-2.8312	-0.28312	-0.285734		1.93083	-0.205046	-0.0113914	-0.0102695		1.93083	-2.05124	-0.147572	-0.150568		1.93085	-2.33074	-0.167679	-0.171441
1.93055	-1.80108	-0.180108	-0.181959		1.93028	-3.57788	-0.357788	-0.357788		1.93061	-0.201454	-0.0111919	-0.00941496		1.93061	-2.56436	-0.184487	-0.185819		1.93063	-3.3638	-0.242	-0.242313
1.93033	-2.425	-0.2425	-0.230003		1.93007	-4.32456	-0.432456	-0.421563		1.9304	-0.101908	-0.00566157	-0.00849005		1.9304	-3.13303	-0.225397	-0.221069		1.93042	-4.40992	-0.317261	-0.307857
1.93012	-2.67402	-0.267402	-0.267865		1.92985	-4.74444	-0.474444	-0.480109		1.93018	-0.155101	-0.00861672	-0.00791546		1.93018	-3.52118	-0.253322	-0.252323		1.9302	-5.0639	-0.364309	-0.369952
1.9299	-2.93693	-0.293693	-0.306189		1.92964	-5.33426	-0.533426	-0.539962		1.92997	-0.170426	-0.00946809	-0.00946873		1.92997	-3.86768	-0.27825	-0.278916		1.92999	-5.95316	-0.428285	-0.431106
1.92969	-3.57473	-0.357473	-0.359788		1.92942	-6.12016	-0.612016	-0.615502		1.92975	-0.185785	-0.0103214	-0.0055291		1.92975	-4.24195	-0.305176	-0.313834		1.92978	-6.96007	-0.500725	-0.50574
1.92947	-4.28196	-0.428196	-0.422179		1.92921	-7.01063	-0.701063	-0.687555		1.92954	0.0576389	0.00320216	-0.00201074		1.92954	-4.97723	-0.358074	-0.352414		1.92956	-8.17613	-0.588211	-0.580061
1.92926	-4.80869	-0.480869	-0.47624		1.92899	-7.49587	-0.749587	-0.746537		1.92932	0.0195659	0.00108699	-0.00225587		1.92932	-5.47647	-0.393991	-0.384001		1.92935	-9.05233	-0.651247	-0.650933
1.92905	-5.19656	-0.519656	-0.520582		1.92878	-7.88961	-0.788961	-0.796369		1.92911	-0.199022	-0.0110568	-0.00661482		1.92911	-5.55916	-0.399939	-0.405267		1.92913	-9.91545	-0.713342	-0.713655
1.92883	-5.6122	-0.56122	-0.56122		1.92857	-8.50557	-0.850557	-0.852736		1.92889	-0.177744	-0.00987468	-0.00889342		1.92889	-5.864	-0.421871	-0.425866		1.92892	-10.7916	-0.776377	-0.779512
1.92862	-6.02785	-0.602785	-0.606487		1.92835	-9.1869	-0.91869	-0.914768		1.92868	-0.103479	-0.00574881	-0.00642663		1.92868	-6.33547	-0.455789	-0.452459		1.9287	-11.7986	-0.848817	-0.843801
1.9284	-6.55457	-0.655457	-0.645738		1.92814	-9.75057	-0.975057	-0.96765		1.92847	-0.0658154	-0.00365641	-0.00526925		1.92847	-6.66808	-0.479718	-0.475057		1.92849	-12.5963	-0.90621	-0.90621
1.92819	-6.78971	-0.678971	-0.678045		1.92792	-10.092	-1.0092	-1.01312		1.92825	-0.115245	-0.00640252	-0.00598189		1.92825	-6.80631	-0.489663	-0.495656		1.92828	-13.3941	-0.963603	-0.962663
1.92797	-6.99708	-0.699708	-0.699245		1.92771	-10.5511	-1.05511	-1.05076		1.92804	-0.141961	-0.00788674	-0.00653046		1.92804	-7.19446	-0.517587	-0.516588		1.92806	-14.1526	-1.01817	-1.01473
1.92776	-7.19056	-0.719056	-0.72461		1.9275	-10.8795	-1.08795	-1.09362		1.92782	-0.0954382	-0.00530212	-0.00413335		1.92782	-7.54097	-0.542516	-0.541517		1.92785	-14.7674	-1.0624	-1.0624
1.92755	-7.55067	-0.755067	-0.755992		1.92728	-11.3778	-1.13778	-1.1343		1.92761	0.0141984	0.000788802	-0.000544038		1.92761	-7.84581	-0.564447	-0.564114		1.92763	-15.3821	-1.10663	-1.10914
1.92733	-7.93854	-0.793854	-0.789689		1.92707	-11.7716	-1.17716	-1.17629		1.9274	0.0518617	0.0028812	-0.000391983		1.9274	-8.13677	-0.585379	-0.584713		1.92742	-16.1015	-1.15838	-1.16026
1.92712	-8.20145	-0.820145	-0.821533		1.92685	-12.1392	-1.21392	-1.22045		1.92718	-0.0872272	-0.00484596	-0.00232091		1.92718	-8.39996	-0.604314	-0.606645		1.92721	-16.8992	-1.21577	-1.21264
1.9269	-8.50601	-0.850601	-0.851064		1.92664	-12.7028	-1.27028	-1.26898		1.92697	-0.0899635	-0.00499797	-0.00408639		1.92697	-8.76035	-0.630241	-0.626911		1.92699	-17.5663	-1.26376	-1.26627
1.92669	-8.82446	-0.882446	-0.878744		1.92643	-13.2273	-1.32273	-1.3114		1.92675	-0.0434746	-0.00241526	-0.00416809		1.92675	-8.98189	-0.646179	-0.64518		1.92678	-18.3379	-1.31927	-1.31081
1.92648	-9.03183	-0.903183	-0.908737		1.92621	-13.4119	-1.34119	-1.34642		1.92654	-0.0916389	-0.00509105	-0.00553575		1.92654	-9.16177	-0.65912	-0.65912		1.92656	-18.7566	-1.3494	-1.34783
1.92626	-9.40582	-0.940582	-0.931788		1.926	-13.7533	-1.37533	-1.36749		1.92633	-0.163817	-0.00910095	-0.00877281		1.92633	-9.34165	-0.672061	-0.668065		1.92635	-19.1099	-1.37481	-1.37105
1.92605	-9.51599	-0.951599	-0.946045		1.92578	-13.8595	-1.38595	-1.37898		1.92611	-0.218276	-0.0121264	-0.0125705		1.92611	-9.35491	-0.673015	-0.669685		1.92614	-19.3064	-1.38895	-1.3902
1.92584	-9.45955	-0.945955	-0.953823		1.92557	-13.7565	-1.37565	-1.38524		1.9259	-0.296714	-0.0164841	-0.0159704		1.9259	-9.22932	-0.66398	-0.666977		1.92592	-19.5551	-1.40684	-1.40841
1.92562	-9.63915	-0.963915	-0.964841		1.92536	-13.9411	-1.39411	-1.39673		1.92569	-0.34741	-0.0193005	-0.0171499		1.92569	-9.2287	-0.663935	-0.666599		1.92571	-19.8692	-1.42944	-1.42693
1.92541	-9.84652	-0.984652	-0.983726		1.92514	-14.2041	-1.42041	-1.41954		1.92547	-0.281969	-0.015665	-0.0145665		1.92547	-9.33916	-0.671882	-0.674878		1.9255	-20.0788	-1.44452	-1.44796
1.9252	-10.0261	-1.00261	-1.0003		1.92493	-14.441	-1.4441	-1.43887		1.92526	-0.157213	-0.00873406	-0.00983251		1.92526	-9.57458	-0.688818	-0.68449		1.92528	-20.4321	-1.46993	-1.46774
1.92498	-10.1363	-1.01363	-1.00946		1.92472	-14.521	-1.4521	-1.44688		1.92505	-0.091773	-0.0050985	-0.00540194		1.92505	-9.62949	-0.692769	-0.686776		1.92507	-20.6939	-1.48877	-1.48407
1.92477	-10.1215	-1.01215	-1.01122		1.9245	-14.4442	-1.44442	-1.44834		1.92483	-0.0427185	-0.00237325	-0.00459486		1.92483	-9.43448	-0.67874	-0.68107		1.92486	-20.7597	-1.4935	-1.49601
1.92456	-10.0789	-1.00789	-1.0028		1.92429	-14.485	-1.4485	-1.44545		1.92462	-0.113631	-0.00631284	-0.00671003		1.92462	-9.33666	-0.671702	-0.669372		1.92464	-20.93	-1.50575	-1.49823
1.92434	-9.88365	-0.988365	-0.997621		1.92408	-14.4343	-1.44343	-1.4382		1.92441	-0.205992	-0.011444	-0.00849832		1.92441	-9.14165	-0.657673	-0.658006		1.92443	-20.7866	-1.49544	-1.49638
1.92413	-9.96605	-0.996605	-0.991514		1.92386	-14.2267	-1.42267	-1.42703		1.92419	-0.139286	-0.00773812	-0.00794844		1.92419	-8.96052	-0.644642	-0.64664		1.92422	-20.6824	-1.48794	-1.48951
1.92392	-9.89572	-0.989572	-0.987721		1.92365	-14.1499	-1.41499	-1.40933		1.92398	-0.0839374	-0.00466319	-0.00866108		1.92398	-8.8627	-0.637605	-0.638936		1.924	-20.6436	-1.48515	-1.48201
1.9237	-9.76985	-0.976985	-0.975596		1.92344	-13.9031	-1.39031	-1.38901		1.92377	-0.244475	-0.0135819	-0.0102391		1.92377	-8.82043	-0.634563	-0.631566		1.92379	-20.474	-1.47295	-1.47201
1.92349	-9.60232	-0.960232	-0.956067		1.92322	-13.6171	-1.36171	-1.36476		1.92355	-0.224497	-0.012472	-0.00882448		1.92355	-8.65318	-0.622531	-0.620866		1.92358	-20.2652	-1.45793	-1.45636
1.92328	-9.30983	-0.930983	-0.935149		1.92301	-13.4227	-1.34227	-1.33791		1.92334	-0.00755015	-0.000419453	-0.00355264		1.92334	-8.41651	-0.605505	-0.608834		1.92336	-19.9911	-1.43821	-1.43978
1.92306	-9.14231	-0.914231	-0.90914		1.9228	-13.0975	-1.30975	-1.31149		1.92313	0.0402044	0.00223358	-0.00174087		1.92313	-8.3187	-0.598467	-0.590809		1.92315	-19.7824	-1.42319	-1.42037
1.92285	-8.82205	-0.882205	-0.874337		1.92259	-12.8245	-1.28245	-1.27853		1.92291	-0.126661	-0.00703674	-0.00481513		1.92291	-7.90152	-0.568455	-0.568455		1.92294	-19.456	-1.39971	-1.39657
1.92264	-8.26575	-0.826575	-0.832129		1.92237	-12.434	-1.2434	-1.23773		1.9227	-0.17356	-0.00964221	-0.0073978		1.9227	-7.48435	-0.538443	-0.534447		1.92272	-18.9988	-1.36682	-1.36149
1.92242	-7.87606	-0.787606	-0.784366		1.92216	-11.8735	-1.18735	-1.19083		1.92249	-0.0992599	-0.00551444	-0.00455599		1.92249	-6.90056	-0.496443	-0.499773		1.92251	-18.3195	-1.31795	-1.31858
1.92221	-7.38918	-0.738918	-0.742621		1.92195	-11.4175	-1.14175	-1.14611		1.92227	0.0267965	0.00148869	-0.00267327		1.92227	-6.45562	-0.464433	-0.467097		1.9223	-17.6663	-1.27096	-1.27284
1.922	-7.01338	-0.701338	-0.700875		1.92173	-11.0923	-1.10923	-1.10401		1.92206	-0.0718929	-0.00399405	-0.00588815		1.92206	-6.12175	-0.440414	-0.443411		1.92208	-17.0915	-1.2296	-1.23055
1.92179	-6.6237	-0.66237	-0.66237		1.92152	-10.6103	-1.06103	-1.05885		1.92185	-0.272864	-0.0151591	-0.0132884		1.92185	-5.91286	-0.425385	-0.425052		1.92187	-16.556	-1.19108	-1.18794
1.92157	-6.23401	-0.623401	-0.626641		1.92131	-10.0629	-1.00629	-1.01151		1.92164	-0.372819	-0.0207122	-0.0149842		1.92164	-5.69007	-0.409358	-0.408359		1.92166	-15.8897	-1.14314	-1.14659
1.92136	-5.94152	-0.594152	-0.589987		1.9211	-9.67229	-0.967229	-0.965486		1.92142	-0.163466	-0.00908147	-0.0101799		1.92142	-5.42564	-0.390333	-0.386671		1.92145	-15.3672	-1.10555	-1.10618
1.92115	-5.52407	-0.552407	-0.545927		1.92088	-9.22944	-0.922944	-0.913358		1.92121	-0.0134302	-0.000746125	-0.00306022		1.92121	-5.00846	-0.360321	-0.358323		1.92123	-14.8709	-1.06985	-1.06044
1.92094	-4.91222	-0.491222	-0.498165		1.92067	-8.49901	-0.849901	-0.860358		1.921	0.0116446	0.000646921	-0.00115406		1.921	-4.50798	-0.324315	-0.327978		1.92102	-13.9824	-1.00592	-1.01094
1.92072	-4.50866	-0.450866	-0.452717		1.92046	-8.0823	-0.80823	-0.807794		1.92079	-0.0605337	-0.00336298	-0.00434488		1.92079	-4.16023	-0.299297	-0.297632		1.92081	-13.303	-0.957051	-0.959872
1.92051	-4.16063	-0.416063	-0.420228		1.92025	-7.65252	-0.765252	-0.762202		1.92057	-0.185734	-0.0103186	-0.00828446		1.92057	-3.74306	-0.269285	-0.272282		1.9206	-12.7413	-0.916641	-0.918522
1.9203	-3.93756	-0.393756	-0.390053		1.92003	-7.13124	-0.713124	-0.718353		1.92036	-0.201093	-0.0111718	-0.0098162		1.92036	-3.45085	-0.248263	-0.252924		1.92038	-12.258	-0.881873	-0.877171
1.92009	-3.60342	-0.360342	-0.360342		1.91982	-6.76682	-0.676682	-0.674503		1.92015	-0.143247	-0.00795818	-0.011652		1.92015	-3.35303	-0.241226	-0.239228		1.92017	-11.5787	-0.833	-0.832059
1.91987	-3.26927	-0.326927	-0.33063		1.91961	-6.33704	-0.633704	-0.638497		1.91994	-0.284868	-0.015826	-0.00829771		1.91994	-3.17191	-0.228195	-0.225531		1.91996	-10.8601	-0.781305	-0.787574
1.91966	-3.04621	-0.304621	-0.298604		1.9194	-6.05105	-0.605105	-0.601184		1.91972	-0.0199614	-0.00110897	-0.00648594		1.91972	-2.8797	-0.207173	-0.209503		1.91975	-10.403	-0.748418	-0.743089
1.91945	-2.64264	-0.264264	-0.265652		1.91918	-5.64742	-0.564742	-0.558641		1.91951	-0.0454117	-0.00252287	-0.00640356		1.91951	-2.68469	-0.193143	-0.189813		1.91953	-9.72366	-0.699544	-0.697036
1.91924	-2.28072	-0.228072	-0.235478		1.91897	-5.06078	-0.506078	-0.516971		1.9193	-0.280419	-0.0155789	-0.00807466		1.9193	-2.35082	-0.169124	-0.168458		1.91932	-8.93974	-0.643147	-0.653178
1.91902	-2.14097	-0.214097	-0.20808		1.91876	-4.80093	-0.480093	-0.482272		1.91909	-0.110201	-0.00612226	-0.00780541		1.91909	-1.98919	-0.143107	-0.147103		1.91911	-8.57412	-0.616843	-0.61653
1.91881	-1.82071	-0.182071	-0.185773		1.91855	-4.60644	-0.460644	-0.452365		1.91888	-0.0308722	-0.00171512	-0.00346859		1.91888	-1.79418	-0.129078	-0.129744		1.9189	-8.19542	-0.589599	-0.588345
1.9186	-1.61153	-0.161153	-0.161616		1.91834	-4.16359	-0.416359	-0.422459		1.91866	-0.0462312	-0.0025684	-0.00551408		1.91866	-1.62694	-0.117046	-0.115381		1.91869	-7.76444	-0.558593	-0.554518
1.91839	-1.41623	-0.141623	-0.143475		1.91812	-3.90374	-0.390374	-0.393425		1.91845	-0.220657	-0.0122587	-0.0069983		1.91845	-1.39027	-0.100019	-0.102017		1.91847	-7.16353	-0.515362	-0.51881
1.91818	-1.27648	-0.127648	-0.125796		1.91791	-3.7354	-0.37354	-0.377462		1.91824	-0.11102	-0.00616778	-0.00759438		1.91824	-1.23691	-0.0889863	-0.0933149		1.91826	-6.7064	-0.482475	-0.487177
1.91796	-1.08118	-0.108118	-0.109044		1.9177	-3.6847	-0.36847	-0.372828		1.91803	-0.0784197	-0.00435665	-0.00300037		1.91803	-1.26406	-0.0909393	-0.0859447		1.91805	-6.44535	-0.463694	-0.465262
1.91775	-0.913657	-0.0913657	-0.0918286		1.91749	-3.76472	-0.376472	-0.363836		1.91782	0.0274199	0.00152333	-0.00196018		1.91782	-1.08293	-0.0779085	-0.0805723		1.91784	-6.24966	-0.449616	-0.446168
1.91754	-0.760017	-0.0760017	-0.0769274		1.91728	-3.46566	-0.346566	-0.340466		1.9176	-0.0548497	-0.00304721	-0.00335064		1.9176	-1.01288	-0.0728691	-0.0685404		1.91763	-5.91018	-0.425193	-0.424252
1.91733	-0.634147	-0.0634147	-0.0629519		1.91707	-2.98359	-0.298359	-0.303152		1.91739	-0.153505	-0.00852804	-0.00834117		1.91739	-0.762327	-0.0548437	-0.0588393		1.91742	-5.53148	-0.397948	-0.395441
1.91712	-0.494392	-0.0494392	-0.0489764		1.91685	-2.64532	-0.264532	-0.26976		1.91718	-0.242069	-0.0134483	-0.010737		1.91718	-0.678394	-0.0488053	-0.0518021		1.9172	-5.04821	-0.363181	-0.367883
1.91691	-0.340752	-0.0340752	-0.0405548		1.91664	-2.4639	-0.24639	-0.250747		1.91697	-0.184223	-0.0102346	-0.0121281		1.91697	-0.719425	-0.0517572	-0.0487605		1.91699	-4.76102	-0.34252	-0.345341
1.91669	-0.381501	-0.0381501	-0.030282		1.91643	-2.4132	-0.24132	-0.243935		1.91676	-0.228624	-0.0127013	-0.0124442		1.91676	-0.635492	-0.0457189	-0.0477167		1.91678	-4.59147	-0.330322	-0.332203
1.91648	-0.186206	-0.0186206	-0.028803		1.91622	-2.44094	-0.244094	-0.237558		1.91655	-0.259137	-0.0143965	-0.0106793		1.91655	-0.634869	-0.045674	-0.046007		1.91657	-4.50036	-0.323767	-0.323453
1.91627	-0.296381	-0.0296381	-0.0231584		1.91601	-2.27259	-0.227259	-0.232052		1.91633	-0.0889185	-0.00493992	-0.00657619		1.91633	-0.648131	-0.0466281	-0.0446303		1.91636	-4.39617	-0.316271	-0.311569
1.91606	-0.212166	-0.0212166	-0.0156626		1.9158	-2.24804	-0.224804	-0.218268		1.91612	-0.00705871	-0.00039215	-0.00460035		1.91612	-0.578082	-0.0415887	-0.0415887		1.91615	-4.0959	-0.294669	-0.291848
1.91585	0.0386693	0.00386693	0.0020156		1.91558	-2.02741	-0.202741	-0.205355		1.91591	-0.152442	-0.00846899	-0.00594394		1.91591	-0.508034	-0.0365492	-0.0348844		1.91593	-3.67799	-0.264604	-0.268992
1.91564	0.233964	0.0233964	0.0164539		1.91537	-1.88521	-0.188521	-0.189828		1.9157	-0.161472	-0.00897068	-0.00724065		1.9157	-0.368561	-0.0265152	-0.0281801		1.91572	-3.44309	-0.247704	-0.251466
1.91543	0.220985	0.0220985	0.0188586		1.91516	-1.78222	-0.178222	-0.181708		1.91549	-0.077081	-0.00428228	-0.00215506		1.91549	-0.298513	-0.0214758	-0.0234736		1.91551	-3.36504	-0.242089	-0.24303
1.91521	0.11081	0.011081	0.0133952		1.91495	-1.78381	-0.178381	-0.18056		1.91528	0.12218	0.00678779	0.00122331		1.91528	-0.311775	-0.0224298	-0.020432		1.9153	-3.32621	-0.239296	-0.237102
1.915	0.0700608	0.00700608	0.00561758		1.91474	-1.85076	-0.185076	-0.184204		1.91507	0.0209594	0.00116441	0.00294132		1.91507	-0.241726	-0.0173904	-0.021719		1.91509	-3.19588	-0.22992	-0.232741
1.91479	-0.0123436	-0.00123436	-0.000308699		1.91453	-1.89156	-0.189156	-0.187849		1.91485	0.0156918	0.000871765	0.00159647		1.91485	-0.352183	-0.0253369	-0.0216742		1.91488	-3.1832	-0.229007	-0.228066
1.91458	-0.0669781	-0.00669781	-0.00669781		1.91432	-1.89315	-0.189315	-0.186701		1.91464	0.0495579	0.00275322	0.000789432		1.91464	-0.309905	-0.0222953	-0.0239602		1.91467	-3.13129	-0.225273	-0.22496
1.91437	-0.121613	-0.0121613	-0.00383028		1.91411	-1.81631	-0.181631	-0.182067		1.91443	-0.0226204	-0.00125669	-8.7283e-05		1.91443	-0.337051	-0.0242483	-0.0209186		1.91446	-3.06632	-0.220599	-0.220285
1.91416	0.0736824	0.00736824	0.00042575		1.91389	-1.75254	-0.175254	-0.173075		1.91422	-0.0316508	-0.00175838	0.00371235		1.91422	-0.225348	-0.0162121	-0.0198748		1.91424	-2.98828	-0.214984	-0.215611
1.91395	0.0607028	0.00607028	0.00607028		1.91368	-1.62341	-0.162341	-0.16147		1.91401	0.254738	0.0141521	0.00709135		1.91401	-0.26638	-0.019164	-0.0204959		1.91403	-2.93638	-0.21125	-0.21031
1.91374	0.0477232	0.00477232	0.00616082		1.91347	-1.46814	-0.146814	-0.149864		1.9138	0.159846	0.00888031	0.00738404		1.9138	-0.362951	-0.0261116	-0.02145		1.91382	-2.84526	-0.204695	-0.202501
1.91353	0.0763985	0.00763985	0.0113425		1.91326	-1.40437	-0.140437	-0.135208		1.91359	-0.0158456	-0.000880313	0.00227631		1.91359	-0.265133	-0.0190743	-0.0197403		1.91361	-2.66264	-0.191557	-0.19187
1.91331	0.216154	0.0216154	0.0183755		1.91305	-1.18374	-0.118374	-0.128831		1.91338	-0.021079	-0.00117106	-0.00131169		1.91338	-0.195085	-0.0140349	-0.0137019		1.9134	-2.49309	-0.179359	-0.180927
1.9131	0.258714	0.0258714	0.0230944		1.91284	-1.27683	-0.127683	-0.12899		1.91317	-0.0339066	-0.0018837	-0.00380124		1.91317	-0.111152	-0.00799653	-0.00999437		1.91319	-2.3889	-0.171864	-0.17155
1.91289	0.217964	0.0217964	0.0213336		1.91263	-1.40914	-0.140914	-0.135249		1.91296	-0.150281	-0.00834897	-0.0043042		1.91296	-0.110528	-0.00795169	-0.00861764		1.91298	-2.27164	-0.163428	-0.167503
1.91268	0.16333	0.016333	0.0186472		1.91242	-1.37151	-0.137151	-0.134537		1.91274	-0.048239	-0.00267995	-0.00398871		1.91274	-0.137675	-0.00990468	-0.0109036		1.91277	-2.32432	-0.167217	-0.165023
1.91247	0.17812	0.017812	0.0201262		1.91221	-1.25545	-0.125545	-0.124674		1.91253	-0.01687	-0.000937222	-0.0018488		1.91253	-0.206477	-0.0148544	-0.00952687		1.91256	-2.28549	-0.164424	-0.16411
1.91226	0.262335	0.0262335	0.0308619		1.912	-1.11325	-0.111325	-0.112632		1.91232	-0.0347261	-0.00192923	-0.00552992		1.91232	-0.0531186	-0.00382148	-0.00248959		1.91235	-2.23359	-0.16069	-0.158182
1.91205	0.4854	0.04854	0.0392834		1.91179	-1.01027	-0.101027	-0.104948		1.91211	-0.24702	-0.0137233	-0.0101701		1.91211	0.155779	0.0112071	0.00354876		1.91214	-2.07711	-0.149432	-0.152881
1.91184	0.430766	0.0430766	0.0435394		1.91158	-1.02493	-0.102493	-0.103364		1.9119	-0.267442	-0.0148579	-0.0120287		1.9119	0.0453228	0.00326064	0.00292766		1.91193	-2.06442	-0.14852	-0.149147
1.91163	0.390016	0.0390016	0.0302078		1.91137	-1.06573	-0.106573	-0.114416		1.91169	-0.135091	-0.00750505	-0.00486344		1.91169	-0.0790186	-0.00568479	-0.00701668		1.91171	-2.07788	-0.149488	-0.156071
1.91142	0.0854524	0.00854524	0.0191904		1.91116	-1.34183	-0.134183	-0.124161		1.91148	0.139907	0.00777259	0.00368158		1.91148	-0.2589	-0.0186259	-0.0146302		1.9115	-2.36585	-0.170205	-0.164876
1.91121	0.100243	0.0100243	0.0123384		1.91095	-1.31727	-0.131727	-0.129113		1.91127	0.19399	0.0107772	0.00724682		1.91127	-0.272162	-0.01958	-0.01958		1.91129	-2.43159	-0.174935	-0.1718
1.911	0.184458	0.0184458	0.0147431		1.91073	-1.21429	-0.121429	-0.123172		1.91106	0.0574321	0.00319067	0.00693137		1.91106	-0.285423	-0.020534	-0.0195351		1.91108	-2.36662	-0.17026	-0.170887
1.91079	0.157593	0.0157593	0.016685		1.91052	-1.16359	-0.116359	-0.116795		1.91085	0.122872	0.00682623	0.00511964		1.91085	-0.25703	-0.0184914	-0.0184914		1.91087	-2.32779	-0.167467	-0.164332
1.91058	0.158499	0.0158499	0.020941		1.91031	-1.12597	-0.112597	-0.111725		1.91064	0.0961562	0.00534201	0.00599703		1.91064	-0.228637	-0.0164487	-0.012786		1.91066	-2.15824	-0.155269	-0.154015
1.91037	0.312139	0.0312139	0.0275112		1.9101	-1.0622	-0.10622	-0.105784		1.91043	0.104811	0.00582285	0.00528502		1.91043	-0.0475087	-0.00341789	-0.00841248		1.91045	-1.93641	-0.13931	-0.139937
1.91016	0.354699	0.0354699	0.0294531		1.90989	-0.985354	-0.0985354	-0.0994068		1.91022	0.0844237	0.00469021	0.00410551		1.91022	-0.0746553	-0.00537088	-0.00170818		1.91024	-1.74072	-0.125231	-0.128366
1.90995	0.216755	0.0216755	0.0323206		1.90968	-0.934656	-0.0934656	-0.0960799		1.91001	0.0324624	0.00180347	0.0032763		1.91001	0.0509328	0.00366423	-0.00133037		1.91003	-1.67574	-0.120557	-0.122751
1.90974	0.398165	0.0398165	0.0365767		1.90947	-0.962388	-0.0962388	-0.0949316		1.9098	0.0600343	0.00333524	0.00324148		1.9098	-0.0317537	-0.00228444	-0.00161849		1.90982	-1.70227	-0.122466	-0.121212
1.90953	0.48238	0.048238	0.039907		1.90926	-0.950905	-0.0950905	-0.0907333		1.90959	0.0825434	0.00458575	0.00285572		1.90959	-0.0866703	-0.00623527	-0.00190662		1.90961	-1.67652	-0.120613	-0.126255
1.90932	0.316666	0.0316666	0.0316666		1.90905	-0.808705	-0.0808705	-0.0865349		1.90938	0.0116309	0.000646159	0.00389591		1.90938	0.0389178	0.00279984	-0.00219475		1.9094	-1.88605	-0.135687	-0.129731
1.90911	0.150952	0.0150952	0.0234261		1.90884	-0.836438	-0.0836438	-0.0805937		1.90917	0.116205	0.00645582	0.000845093		1.90917	-0.0437687	-0.00314883	0.00450955		1.90919	-1.84722	-0.132894	-0.131013
1.9089	0.235167	0.0235167	0.0202768		1.90863	-0.772668	-0.0772668	-0.0790097		1.90896	-0.0822006	-0.0045667	0.000413081		1.90896	0.192899	0.0138776	0.00988196		1.90898	-1.72996	-0.124458	-0.128846
1.90869	0.222187	0.0222187	0.0194417		1.90842	-0.761185	-0.0761185	-0.0809115		1.90875	-0.0116977	-0.000649875	0.0011264		1.90875	0.262947	0.0189171	0.0112587		1.90877	-1.7957	-0.129187	-0.133262
1.90848	0.125898	0.0125898	0.0204579		1.90821	-0.893492	-0.0893492	-0.0871705		1.90854	0.154724	0.00859577	0.00338287		1.90854	0.0136411	0.000981377	0.00697489		1.90856	-2.03138	-0.146143	-0.136425
1.90827	0.265653	0.0265653	0.021937		1.908	-0.960439	-0.0960439	-0.091251		1.90833	0.039649	0.00220272	0.00206209		1.90833	0.0142645	0.00102622	-0.000971616		1.90835	-1.86183	-0.133945	-0.13708
1.90806	0.266558	0.0266558	0.026193		1.90779	-0.883598	-0.0883598	-0.0887955		1.90812	-0.0830201	-0.00461223	-0.00365377		1.90812	-0.068422	-0.00492245	-0.00159272		1.90814	-1.82301	-0.131151	-0.129898
1.90785	0.253579	0.0253579	0.0216552		1.90759	-0.819828	-0.0819828	-0.0850329		1.90791	-0.153933	-0.00855181	-0.00787399		1.90791	-0.0122588	-0.000881929	-0.00421166		1.90793	-1.73189	-0.124596	-0.12585
1.90764	0.129519	0.0129519	0.0203572		1.90738	-0.847561	-0.0847561	-0.0851918		1.9077	-0.188243	-0.0104579	-0.0108317		1.9077	-0.0949453	-0.0068306	-0.0031679		1.90772	-1.69306	-0.121803	-0.119922
1.90743	0.227619	0.0227619	0.0195221		1.90717	-0.888365	-0.0888365	-0.0892722		1.90749	-0.242736	-0.0134853	-0.00852897		1.90749	-0.0248971	-0.00179116	-0.00512089		1.90751	-1.5758	-0.113367	-0.118696
1.90722	0.228525	0.0228525	0.0191498		1.90696	-0.942241	-0.0942241	-0.095967		1.90728	-0.0295859	-0.00164366	-0.00236836		1.90728	-0.0936987	-0.00674091	-0.0080728		1.9073	-1.68076	-0.120918	-0.122172
1.90701	0.11835	0.011835	0.0109094		1.90675	-1.0484	-0.10484	-0.0996117		1.90707	0.14443	0.00802388	0.00486726		1.90707	-0.21804	-0.0156863	-0.0160193		1.9071	-1.83801	-0.132231	-0.129096
1.9068	-0.0195938	-0.00195938	0.00220611		1.90654	-0.997706	-0.0997706	-0.102385		1.90686	0.147988	0.00822155	0.0102563		1.90686	-0.356266	-0.0256307	-0.022301		1.90689	-1.86454	-0.134139	-0.134139
1.90659	-0.0325734	-0.00325734	0.00275948		1.90633	-1.02544	-0.102544	-0.0942651		1.90665	0.261422	0.0145234	0.0112274		1.90665	-0.355643	-0.0255858	-0.0205912		1.90668	-1.89106	-0.136048	-0.130405
1.90638	0.134952	0.0134952	0.00285002		1.90612	-0.804807	-0.0804807	-0.0905024		1.90644	0.196872	0.0109373	0.0128302		1.90644	-0.146745	-0.0105572	-0.0175496		1.90647	-1.6823	-0.121029	-0.126358
1.90617	-0.0168777	-0.00168777	0.00294056		1.90591	-0.884827	-0.0884827	-0.0845612		1.90623	0.234535	0.0130297	0.00905528		1.90623	-0.229432	-0.0165059	-0.014841		1.90626	-1.69576	-0.121997	-0.122937
1.90596	-0.0298573	-0.00298573	0.00534526		1.9057	-0.847201	-0.0847201	-0.0855915		1.90603	0.0575781	0.00319878	0.00277815		1.90603	-0.242693	-0.01746	-0.0131313		1.90605	-1.74843	-0.125786	-0.122338
1.90575	0.207093	0.0207093	0.0170066		1.90549	-0.835718	-0.0835718	-0.0818289		1.90582	-0.142093	-0.00789405	-0.00342866		1.90582	-0.0754504	-0.00542809	-0.00875782		1.90584	-1.65732	-0.119231	-0.121426
1.90554	0.332963	0.0332963	0.0277423		1.90528	-0.771948	-0.0771948	-0.0776305		1.90561	-0.100633	-0.0055907	-0.0042813		1.90561	-0.0470571	-0.00338541	-0.00238649		1.90563	-1.6577	-0.119259	-0.116751
1.90534	0.292213	0.0292213	0.0315355		1.90507	-0.72125	-0.072125	-0.0786609		1.9054	0.0115354	0.000640858	-0.00202482		1.9054	0.022991	0.00165403	0.000988086		1.90542	-1.55351	-0.111764	-0.114898
1.90513	0.320889	0.0320889	0.031626		1.90486	-0.866628	-0.0866628	-0.0827413		1.90519	-0.0202433	-0.00112463	-0.0036028		1.90519	0.0652693	0.00469563	0.00336374		1.90521	-1.58004	-0.113672	-0.113986
1.90492	0.335679	0.0335679	0.0331051		1.90466	-0.894361	-0.0894361	-0.0855146		1.90498	-0.185843	-0.0103246	-0.00822021		1.90498	0.0520076	0.00374156	0.00507345		1.905	-1.61964	-0.116521	-0.1137
1.90471	0.336584	0.0336584	0.0355098		1.90445	-0.804448	-0.0804448	-0.0852377		1.90477	-0.237805	-0.0132114	-0.0119723		1.90477	0.0942859	0.00678316	0.0037864		1.90479	-1.5416	-0.110906	-0.113101
1.9045	0.39303	0.039303	0.0369888		1.90424	-0.858324	-0.0858324	-0.0819108		1.90456	-0.222855	-0.0123809	-0.0114224		1.90456	0.0115994	0.000834488	-0.00149632		1.90458	-1.55506	-0.111875	-0.112188
1.90429	0.38005	0.038005	0.0356908		1.90403	-0.794554	-0.0794554	-0.0790197		1.90435	-0.15615	-0.00867498	-0.00689807		1.90435	-0.168282	-0.0121066	-0.00844391		1.90438	-1.58159	-0.113783	-0.112529
1.90408	0.297646	0.0297646	0.0306902		1.90382	-0.717712	-0.0717712	-0.0756928		1.90414	0.00650913	0.000361618	-0.00295845		1.90414	-0.195429	-0.0140596	-0.0140596		1.90417	-1.55583	-0.11193	-0.11193
1.90387	0.243011	0.0243011	0.0247639		1.90361	-0.758517	-0.0758517	-0.0732373		1.90394	-0.0101155	-0.000561974	0.000419918		1.90394	-0.222575	-0.0160126	-0.0193423		1.90396	-1.53007	-0.110077	-0.111958
1.90366	0.202262	0.0202262	0.0285571		1.9034	-0.72089	-0.072089	-0.0747034		1.90373	0.026282	0.00146011	-8.24098e-05		1.90373	-0.388571	-0.0279548	-0.0192975		1.90375	-1.58274	-0.113866	-0.112299
1.90346	0.411441	0.0411441	0.0337388		1.90319	-0.761695	-0.0761695	-0.0822696		1.90352	-0.0206166	-0.00114537	-0.000888808		1.90352	-0.193559	-0.0139251	-0.0165889		1.90354	-1.57006	-0.112954	-0.110759
1.90325	0.398462	0.0398462	0.0366064		1.90298	-0.985504	-0.0985504	-0.0894001		1.90331	-0.0536611	-0.00298117	-0.00206896		1.90331	-0.109625	-0.00788672	-0.0125483		1.90333	-1.46587	-0.105458	-0.106712
1.90304	0.288288	0.0288288	0.0302172		1.90278	-0.934806	-0.0934806	-0.0869447		1.9031	-0.0374461	-0.00208034	-0.0069898		1.9031	-0.220082	-0.0158332	-0.00784188		1.90312	-1.41397	-0.101724	-0.0973357
1.90283	0.219768	0.0219768	0.0238281		1.90257	-0.688031	-0.0688031	-0.0722889		1.90289	-0.286342	-0.0159079	-0.0120741		1.90289	0.00270103	0.000194318	-0.0044673		1.90292	-1.17906	-0.0848246	-0.0923479
1.90262	0.206788	0.0206788	0.02577		1.90236	-0.545831	-0.0545831	-0.0598118		1.90268	-0.328212	-0.018234	-0.0185381		1.90268	0.0310943	0.002237	0.00390186		1.90271	-1.25788	-0.0904948	-0.0901813
1.90241	0.346544	0.0346544	0.0323402		1.90215	-0.560491	-0.0560491	-0.0604064		1.90247	-0.386502	-0.0214723	-0.0198823		1.90247	0.128912	0.00927427	0.00427968		1.9025	-1.32362	-0.0952246	-0.0955381
1.9022	0.416874	0.0416874	0.0361334		1.90194	-0.70587	-0.070587	-0.0718942		1.90227	-0.35893	-0.0199406	-0.0151711		1.90227	0.018456	0.00132777	0.000661822		1.90229	-1.40244	-0.100895	-0.0983871
1.902	0.320584	0.0320584	0.0320584		1.90173	-0.890463	-0.0890463	-0.0807676		1.90206	-0.0738072	-0.0041004	-0.00664889		1.90206	-0.11977	-0.00861658	-0.00728468		1.90208	-1.37668	-0.0990418	-0.100923
1.90179	0.224295	0.0224295	0.021041		1.90153	-0.826694	-0.0826694	-0.0865909		1.90185	0.0736976	0.00409431	0.00243396		1.90185	-0.202457	-0.0145652	-0.0129004		1.90187	-1.42935	-0.102831	-0.105339
1.90158	0.0863507	0.00863507	0.0151147		1.90132	-0.88057	-0.088057	-0.0850069		1.90164	0.131543	0.00730797	0.00525106		1.90164	-0.215719	-0.0155193	-0.0141874		1.90166	-1.5866	-0.114144	-0.108188
1.90137	0.142796	0.0142796	0.0105769		1.90111	-0.842943	-0.0842943	-0.0851658		1.90143	0.0783163	0.00435091	0.00629125		1.90143	-0.17344	-0.0124777	-0.0121447		1.90146	-1.49548	-0.107589	-0.110723
1.90116	0.0881614	0.00881614	0.012056		1.9009	-0.831461	-0.0831461	-0.0835818		1.90123	0.129868	0.00721489	0.00548486		1.90123	-0.117277	-0.0084372	-0.010768		1.90125	-1.53508	-0.110438	-0.111378
1.90095	0.130722	0.0130722	0.0116837		1.90069	-0.83305	-0.083305	-0.0837407		1.90102	0.0879979	0.00488877	0.00708695		1.90102	-0.158309	-0.0113891	-0.0100572		1.90104	-1.6139	-0.116108	-0.109525
1.90075	0.131627	0.0131627	0.0168654		1.90048	-0.84771	-0.084771	-0.0804138		1.90081	0.164829	0.00915718	0.00630462		1.90081	-0.1438	-0.0103454	-0.00768157		1.90083	-1.41821	-0.10203	-0.106418
1.90054	0.243612	0.0243612	0.0262126		1.90028	-0.731654	-0.0731654	-0.0731654		1.9006	0.0876224	0.00486791	0.00484447		1.9006	-0.0182123	-0.00131024	-0.00131024		1.90062	-1.40552	-0.101117	-0.101117
1.90033	0.411137	0.0411137	0.0337084		1.90007	-0.615597	-0.0615597	-0.064174		1.90039	0.00914997	0.000508332	0.00420215		1.90039	0.107376	0.00772487	0.00273028		1.90042	-1.39284	-0.100204	-0.0976964
1.90012	0.356503	0.0356503	0.0361131		1.89986	-0.57797	-0.057797	-0.0621543		1.90018	0.130144	0.0072302	0.00669238		1.90018	0.0246892	0.0017762	0.0031081		1.90021	-1.27558	-0.0917682	-0.094276
1.89991	0.315753	0.0315753	0.0292612		1.89965	-0.671062	-0.0671062	-0.0692848		1.89998	0.222095	0.0123386	0.00848071		1.89998	-0.00245737	-0.000176789	-0.00350652		1.9	-1.26289	-0.0908556	-0.0896017
1.89971	0.205579	0.0205579	0.0233349		1.89944	-0.829512	-0.0829512	-0.0820797		1.89977	0.10572	0.00587333	0.00613052		1.89977	-0.168454	-0.012119	-0.00878924		1.89979	-1.19792	-0.0861813	-0.0921372
1.8995	0.178714	0.0178714	0.0118546		1.89924	-0.961818	-0.0961818	-0.0935675		1.89956	0.0032334	0.000179633	0.00340594		1.89956	-0.1956	-0.014072	-0.0170687		1.89958	-1.38131	-0.0993748	-0.100315
1.89929	-0.0286548	-0.00286548	0.00777966		1.89903	-1.01569	-0.101569	-0.0937264		1.89935	0.0749676	0.00416487	0.00292642		1.89935	-0.347712	-0.0250152	-0.0190217		1.89938	-1.60392	-0.11539	-0.111941
1.89908	0.0833303	0.00833303	0.0148127		1.89882	-0.834279	-0.0834279	-0.0825564		1.89915	0.0798256	0.00443475	0.00137252		1.89915	-0.249894	-0.017978	-0.0149812		1.89917	-1.68273	-0.12106	-0.112596
1.89888	0.389705	0.0389705	0.0338794		1.89861	-0.62672	-0.062672	-0.0687721		1.89894	-0.0806773	-0.00448207	-0.00144327		1.89894	-0.0271107	-0.00195041	-0.00428122		1.89896	-1.40861	-0.101339	-0.101339
1.89867	0.543345	0.0543345	0.0441522		1.89841	-0.602165	-0.0602165	-0.0637023		1.89873	-0.0770851	-0.0042825	-0.00491408		1.89873	0.0984774	0.0070847	0.00408795		1.89875	-1.13449	-0.081618	-0.0875739
1.89846	0.391516	0.0391516	0.0414657		1.8982	-0.682185	-0.0682185	-0.0686542		1.89852	-0.107598	-0.00597768	-0.00548673		1.89852	0.0991007	0.00712955	0.00712955		1.89855	-1.10873	-0.0797649	-0.08384
1.89825	0.309111	0.0309111	0.0295226		1.89799	-0.775276	-0.0775276	-0.0749133		1.89831	-0.1116	-0.00620001	-0.00856162		1.89831	0.099724	0.00717439	0.00617547		1.89834	-1.25291	-0.0901372	-0.0882564
1.89804	0.185052	0.0185052	0.0208194		1.89778	-0.789937	-0.0789937	-0.0755079		1.89811	-0.243129	-0.0135072	-0.00988304		1.89811	0.0586925	0.00422248	0.00555437		1.89813	-1.31865	-0.094867	-0.095494
1.89784	0.130418	0.0130418	0.0130418		1.89758	-0.700023	-0.0700023	-0.0778454		1.8979	-0.178955	-0.00994193	-0.00912348		1.8979	0.0732008	0.00526624	0.0032684		1.89792	-1.41054	-0.101478	-0.097716
1.89763	0.0757831	0.00757831	0.0131323		1.89737	-0.845402	-0.0845402	-0.0810544		1.89769	-0.0705838	-0.00392132	-0.00560448		1.89769	0.00439922	0.000316491	0.000649464		1.89772	-1.34557	-0.0968034	-0.0986842
1.89742	0.187768	0.0187768	0.0201653		1.89716	-0.886206	-0.0886206	-0.0855705		1.89748	-0.0531032	-0.00295018	-0.00507804		1.89748	-0.0505173	-0.00363434	0.00169323		1.89751	-1.35902	-0.0977715	-0.0996524
1.89722	0.341408	0.0341408	0.0262727		1.89695	-0.835508	-0.0835508	-0.0866009		1.89728	-0.150527	-0.0083626	-0.00859636		1.89728	0.116726	0.00839753	0.0014051		1.8973	-1.45091	-0.104382	-0.101561
1.89701	0.259004	0.0259004	0.0208092		1.89675	-0.876312	-0.0876312	-0.083274		1.89707	-0.260573	-0.0144763	-0.0110162		1.89707	-0.00761577	-0.000547897	-0.00121384		1.89709	-1.42515	-0.102529	-0.104723
1.8968	0.0238648	0.00238648	0.0148829		1.89654	-0.786399	-0.0786399	-0.0777685		1.89686	-0.183776	-0.0102098	-0.0113551		1.89686	-0.159727	-0.0114912	-0.00882738		1.89689	-1.4909	-0.107259	-0.103184
1.89659	0.16362	0.016362	0.0145107		1.89633	-0.670342	-0.0670342	-0.0683414		1.89666	-0.168827	-0.00937928	-0.00979991		1.89666	-0.200759	-0.0144431	-0.0104474		1.89668	-1.38671	-0.0997634	-0.104465
1.89639	0.247835	0.0247835	0.0229322		1.89613	-0.593501	-0.0593501	-0.0671931		1.89645	-0.176592	-0.00981065	-0.00934315		1.89645	-0.0751706	-0.00540796	-0.00773877		1.89647	-1.4786	-0.106374	-0.104807
1.89618	0.27651	0.027651	0.0295024		1.89592	-0.751951	-0.0751951	-0.0695306		1.89624	-0.159111	-0.00883951	-0.00762386		1.89624	-0.0467774	-0.00336528	-0.00403122		1.89626	-1.50513	-0.108283	-0.106715
1.89597	0.360726	0.0360726	0.0328327		1.89571	-0.740468	-0.0740468	-0.0779683		1.89603	-0.0759856	-0.00422142	-0.00676991		1.89603	-0.046154	-0.00332044	-0.000656652		1.89606	-1.4663	-0.105489	-0.107056
1.89577	0.347746	0.0347746	0.0375516		1.8955	-0.846631	-0.0846631	-0.0833559		1.89583	-0.130478	-0.0072488	-0.00624347		1.89583	0.065549	0.00471576	-0.000944781		1.89585	-1.49283	-0.107398	-0.108652
1.89556	0.418076	0.0418076	0.0390306		1.8953	-0.913579	-0.0913579	-0.0887435		1.89562	-0.130683	-0.00726018	-0.00646516		1.89562	-0.0587924	-0.00422967	-0.000233992		1.89564	-1.57164	-0.113068	-0.110874
1.89535	0.405097	0.0405097	0.0372698		1.89509	-0.902096	-0.0902096	-0.0902096		1.89541	-0.0879572	-0.00488651	-0.00680405		1.89541	-0.0165141	-0.00118807	-0.00218699		1.89544	-1.55896	-0.112155	-0.114663
1.89514	0.294922	0.0294922	0.0299551		1.89488	-0.890613	-0.0890613	-0.0886256		1.89521	-0.148778	-0.00826547	-0.00718982		1.89521	-0.0158908	-0.00114322	-0.00114322		1.89523	-1.65085	-0.118766	-0.114377
1.89494	0.198633	0.0198633	0.0226403		1.89468	-0.866059	-0.0866059	-0.0857344		1.895	-0.151515	-0.00841749	-0.00628963		1.895	-0.0152675	-0.00109838	-0.00376216		1.89502	-1.55973	-0.112211	-0.113151
1.89473	0.185653	0.0185653	0.0204167		1.89447	-0.815361	-0.0815361	-0.0793575		1.89479	-0.0393467	-0.00218593	-0.00566943		1.89479	-0.125724	-0.00904489	-0.00405029		1.89482	-1.50783	-0.108477	-0.104402
1.89452	0.228214	0.0228214	0.026524		1.89426	-0.699304	-0.0699304	-0.0712376		1.89459	-0.115288	-0.00640488	-0.00776116		1.89459	-0.0279058	-0.00200761	-0.00234058		1.89461	-1.28599	-0.0925176	-0.0978466
1.89432	0.381854	0.0381854	0.0326314		1.89406	-0.622462	-0.0622462	-0.0679107		1.89438	-0.264468	-0.0146927	-0.0122848		1.89438	0.0560274	0.00403075	3.50703e-05		1.8944	-1.28638	-0.0925453	-0.0966205
1.89411	0.368874	0.0368874	0.0373502		1.89385	-0.715554	-0.0715554	-0.0667624		1.89417	-0.283624	-0.0157569	-0.0132546		1.89417	-0.0266591	-0.00191792	0.0027437		1.8942	-1.4567	-0.104798	-0.099156
1.8939	0.369779	0.0369779	0.0304983		1.89364	-0.664856	-0.0664856	-0.0717143		1.89397	-0.167659	-0.00931438	-0.0106707		1.89397	0.085044	0.00611827	0.00412043		1.89399	-1.39173	-0.100124	-0.103886
1.8937	0.176295	0.0176295	0.0278118		1.89344	-0.771019	-0.0771019	-0.0727446		1.89376	-0.124933	-0.00694071	-0.00792261		1.89376	0.113437	0.00816095	0.00816095		1.89378	-1.48361	-0.106735	-0.101092
1.89349	0.28828	0.028828	0.031605		1.89323	-0.746464	-0.0746464	-0.0707249		1.89355	-0.135229	-0.00751272	-0.00596957		1.89355	0.14183	0.0102036	0.00987066		1.89358	-1.34021	-0.096418	-0.100807
1.89328	0.483575	0.0483575	0.0409522		1.89302	-0.604264	-0.0604264	-0.0660908		1.89335	-0.0621948	-0.00345527	-0.00602719		1.89335	0.156339	0.0112474	0.0105814		1.89337	-1.37981	-0.099267	-0.0980131
1.89308	0.456711	0.0456711	0.0382658		1.89282	-0.631996	-0.0631996	-0.0653783		1.89314	-0.128045	-0.00711359	-0.00545387		1.89314	0.143077	0.0102933	0.00996035		1.89316	-1.36713	-0.0983543	-0.0986678
1.89287	0.207687	0.0207687	0.0304882		1.89261	-0.725088	-0.0725088	-0.0759946		1.89293	-0.10427	-0.00579276	-0.00735936		1.89293	0.115931	0.00834033	0.0100052		1.89296	-1.36751	-0.0983821	-0.0993225
1.89267	0.250247	0.0250247	0.0231734		1.8924	-0.922753	-0.0922753	-0.0883538		1.89273	-0.165091	-0.00917172	-0.00690387		1.89273	0.158209	0.0113819	0.00938409		1.89275	-1.40711	-0.101231	-0.103425
1.89246	0.237267	0.0237267	0.0246524		1.8922	-1.00277	-0.100277	-0.0946128		1.89252	-0.103448	-0.00574712	-0.00719652		1.89252	0.117177	0.00843001	0.00643218		1.89254	-1.53822	-0.110663	-0.107215
1.89225	0.252058	0.0252058	0.0256686		1.89199	-0.912859	-0.0912859	-0.0925931		1.89231	-0.120073	-0.00667071	-0.00585225		1.89231	-0.00716423	-0.000515412	0.00214837		1.89234	-1.52553	-0.10975	-0.111631
1.89205	0.280733	0.0280733	0.028999		1.89179	-0.862161	-0.0862161	-0.0822946		1.89211	-0.0925008	-0.00513893	-0.00593332		1.89211	-0.0204259	-0.00146949	0.0011943		1.89213	-1.59127	-0.11448	-0.112913
1.89184	0.337178	0.0337178	0.0318665		1.89158	-0.693817	-0.0693817	-0.0798391		1.8919	-0.107825	-0.0059903	-0.00697283		1.8919	0.0773923	0.00556779	0.00356995		1.89193	-1.59166	-0.114508	-0.113881
1.89163	0.338084	0.0338084	0.0277916		1.89137	-0.839196	-0.0839196	-0.0856625		1.8917	-0.176207	-0.00978926	-0.0107952		1.8917	0.0919006	0.00661155	-4.79081e-05		1.89172	-1.5659	-0.112655	-0.115476
1.89143	0.158485	0.0158485	0.0246423		1.89117	-1.03686	-0.103686	-0.0958431		1.89149	-0.29891	-0.0166061	-0.0135426		1.89149	-0.171291	-0.0123231	-0.00632955		1.89151	-1.65779	-0.119265	-0.118952
1.89122	0.2427	0.02427	0.0251956		1.89096	-0.999235	-0.0999235	-0.0938233		1.89128	-0.256184	-0.0142324	-0.0171078		1.89128	-0.184552	-0.0132771	-0.00928146		1.89131	-1.73661	-0.124936	-0.120547
1.89102	0.354685	0.0354685	0.0331543		1.89076	-0.778604	-0.0778604	-0.0852677		1.89108	-0.368727	-0.0204849	-0.0168848		1.89108	-0.0311942	-0.00224419	-0.00524094		1.8911	-1.63242	-0.11744	-0.120261
1.89081	0.397245	0.0397245	0.0350962		1.89055	-0.780193	-0.0780193	-0.0862981		1.89087	-0.286868	-0.0159371	-0.0161246		1.89087	-0.00280094	-0.000201506	-0.00219934		1.8909	-1.64588	-0.118408	-0.120603
1.8906	0.300956	0.0300956	0.0263929		1.89034	-1.03015	-0.103015	-0.0921214		1.89067	-0.215133	-0.0119519	-0.0101978		1.89067	-0.0577175	-0.00415234	-0.000156663		1.89069	-1.75084	-0.125959	-0.123452
1.8904	0.0935867	0.00935867	0.016764		1.89014	-0.953304	-0.0953304	-0.0988162		1.89046	-0.0486775	-0.0027043	-0.00172241		1.89046	0.0539856	0.00388386	0.000554127		1.89048	-1.75122	-0.125987	-0.125987
1.89019	0.108377	0.0108377	0.0108377		1.88993	-0.981036	-0.0981036	-0.0994108		1.89025	0.170801	0.00948893	0.00464914		1.89025	0.026839	0.00193086	0.00326275		1.89028	-1.75161	-0.126015	-0.123821
1.88999	0.123167	0.0123167	0.00953974		1.88973	-1.04798	-0.104798	-0.106977		1.89005	0.128931	0.00716281	0.00632092		1.89005	0.0552323	0.00397354	0.00130976		1.89007	-1.66049	-0.11946	-0.123221
1.88978	0.0546479	0.00546479	0.00916745		1.88952	-1.18029	-0.118029	-0.113236		1.88984	0.0415982	0.00231101	0.00212414		1.88984	-0.0274542	-0.00197513	-0.00363999		1.88987	-1.72624	-0.12419	-0.12513
1.88958	0.0972082	0.00972082	0.0124978		1.88932	-1.16881	-0.116881	-0.113395		1.88964	-0.0558254	-0.00310141	-0.0014645		1.88964	-0.179566	-0.0129184	-0.00592596		1.88966	-1.8312	-0.131741	-0.128606
1.88937	0.223078	0.0223078	0.0153653		1.88911	-1.05275	-0.105275	-0.112247		1.88943	-0.0648559	-0.00360311	-0.00121869		1.88943	-0.0400926	-0.00288436	-0.00754598		1.88945	-1.80544	-0.129888	-0.129574
1.88916	0.140674	0.0140674	0.0163816		1.8889	-1.14584	-0.114584	-0.112841		1.88923	0.054872	0.00304845	0.000242766		1.88923	-0.0950091	-0.00683519	-0.00850005		1.88925	-1.76661	-0.127094	-0.131483
1.88896	0.127694	0.0127694	0.00952961		1.8887	-1.18665	-0.118665	-0.116922		1.88902	0.0230933	0.00128296	0.00205454		1.88902	-0.219351	-0.0157806	-0.0131168		1.88904	-1.91078	-0.137466	-0.133391
1.88875	0.0175199	0.00175199	0.00452899		1.88849	-1.17516	-0.117516	-0.122745		1.88882	0.0329797	0.0018322	0.00223003		1.88882	-0.232612	-0.0167347	-0.0170677		1.88884	-1.88503	-0.135613	-0.135927
1.88855	-0.00934461	-0.000934461	0.0013797		1.88829	-1.32054	-0.132054	-0.127261		1.88861	0.0643487	0.00357493	0.00182146		1.88861	-0.259759	-0.0186877	-0.0160239		1.88863	-1.87234	-0.134701	-0.13376
1.88834	0.0332157	0.00332157	0.00332157		1.88808	-1.32213	-0.132213	-0.127856		1.8884	0.00103034	5.72412e-05	0.00389169		1.8884	-0.175826	-0.0126493	-0.0143142		1.88843	-1.82044	-0.130967	-0.130026
1.88814	0.075776	0.0075776	0.0117431		1.88788	-1.193	-0.1193	-0.121043		1.8882	0.144772	0.0080429	0.00390438		1.8882	-0.161317	-0.0116056	-0.0109396		1.88822	-1.72932	-0.124412	-0.126292
1.88793	0.243301	0.0243301	0.0173876		1.88767	-1.11616	-0.111616	-0.119023		1.88799	0.0650341	0.00361301	0.00641805		1.88799	-0.119039	-0.00856396	-0.0112277		1.88802	-1.71664	-0.123499	-0.132276
1.88773	0.202552	0.0202552	0.0225693		1.88747	-1.26154	-0.126154	-0.119182		1.88779	0.136768	0.00759824	0.00378786		1.88779	-0.187841	-0.0135137	-0.0115159		1.88781	-2.06996	-0.148918	-0.141708
1.88752	0.231227	0.0231227	0.0226599		1.88726	-1.19777	-0.119777	-0.114548		1.88758	0.00274226	0.000152348	0.00153207		1.88758	-0.173332	-0.01247	-0.0101391		1.88761	-2.12263	-0.152707	-0.146438
1.88732	0.246017	0.0246017	0.0213619		1.88706	-0.977139	-0.0977139	-0.102943		1.88738	-0.056779	-0.00315439	1.6032e-06		1.88738	-0.0616292	-0.00443376	-0.00376781		1.8874	-1.91387	-0.137688	-0.139883
1.88711	0.163613	0.0163613	0.0140471		1.88685	-0.913369	-0.0913369	-0.100051		1.88717	0.0541233	0.00300685	0.00155682		1.88717	0.0778438	0.00560027	0.000272706		1.8872	-1.79661	-0.129252	-0.133014
1.88691	0.0117835	0.00117835	0.00812083		1.88665	-1.11103	-0.111103	-0.104132		1.88697	0.0867238	0.00481799	0.00273764		1.88697	-0.0048427	-0.000348396	-0.000348396		1.88699	-1.83621	-0.132101	-0.127713
1.8867	0.0682287	0.00682287	0.00636004		1.88644	-1.09955	-0.109955	-0.11257		1.88676	0.00698558	0.000388088	0.00162717		1.88676	-0.0875292	-0.00629706	-0.00496517		1.88679	-1.69281	-0.121785	-0.126173
1.8865	0.110789	0.0110789	0.00922757		1.88624	-1.1665	-0.11665	-0.108807		1.88656	-0.00584199	-0.000324555	-0.000862379		1.88656	-0.114676	-0.00825006	-0.00791709		1.88658	-1.73241	-0.124634	-0.124947
1.88629	0.0978094	0.00978094	0.0102438		1.88603	-0.998156	-0.0998156	-0.10548		1.88635	-0.0477121	-0.00265067	-0.000686885		1.88635	-0.127937	-0.00920413	-0.00820522		1.88638	-1.78508	-0.128423	-0.125602
1.88609	0.0987148	0.00987148	0.0154255		1.88583	-0.999745	-0.0999745	-0.0956172		1.88615	0.0164623	0.000914571	-0.00291924		1.88615	-0.0995442	-0.00716145	-0.00516362		1.88617	-1.72011	-0.123749	-0.12751
1.88588	0.26624	0.026624	0.0206072		1.88562	-0.870616	-0.0870616	-0.0922903		1.88594	-0.126389	-0.00702163	-0.0045669		1.88594	0.0121589	0.000874741	-0.0011231		1.88597	-1.812	-0.130359	-0.125971
1.88568	0.25326	0.025326	0.0285659		1.88542	-0.898348	-0.0898348	-0.0889634		1.88574	-0.136686	-0.00759364	-0.0084121		1.88574	0.0405522	0.00291742	0.00291742		1.88576	-1.72088	-0.123804	-0.120356
1.88547	0.337475	0.0337475	0.0249537		1.88521	-0.899937	-0.0899937	-0.0904295		1.88553	-0.191178	-0.010621	-0.00695064		1.88553	0.0689454	0.0049601	0.00429416		1.88556	-1.48597	-0.106905	-0.112234
1.88527	0.157876	0.0157876	0.0222673		1.88501	-0.914598	-0.0914598	-0.0901526		1.88533	-0.0474707	-0.00263726	-0.00775704		1.88533	0.0695688	0.00500495	0.00467197		1.88535	-1.47329	-0.105992	-0.105992
1.88506	0.172667	0.0172667	0.0209693		1.8848	-0.890044	-0.0890044	-0.0894401		1.88512	-0.180231	-0.0100128	-0.00982596		1.88512	0.0563071	0.00405087	0.00438384		1.88515	-1.4606	-0.105079	-0.104766
1.88486	0.298537	0.0298537	0.0270767		1.8846	-0.878561	-0.0878561	-0.0922133		1.88492	-0.3029	-0.0168278	-0.0132974		1.88492	0.0569304	0.00409572	0.00476166		1.88494	-1.43484	-0.103226	-0.10542
1.88465	0.341097	0.0341097	0.0350354		1.88439	-0.997796	-0.0997796	-0.0915008		1.88471	-0.234929	-0.0130516	-0.016231		1.88471	0.0853237	0.0061384	0.00713732		1.88474	-1.50059	-0.107956	-0.105135
1.88445	0.411427	0.0411427	0.0420684		1.88419	-0.868667	-0.0868667	-0.091224		1.88451	-0.338647	-0.0188137	-0.0171774		1.88451	0.155372	0.0111778	0.00951297		1.88453	-1.44869	-0.104222	-0.103909
1.88424	0.509527	0.0509527	0.0398448		1.88398	-0.870256	-0.0870256	-0.0878971		1.88431	-0.354006	-0.019667	-0.0167213		1.88431	0.155995	0.0112227	0.00755998		1.88433	-1.38371	-0.0995477	-0.101429
1.88404	0.274388	0.0274388	0.0329928		1.88378	-0.897989	-0.0897989	-0.0854416		1.8841	-0.210298	-0.0116832	-0.0132492		1.8841	0.00388387	0.000279415	0.00693887		1.88412	-1.39717	-0.100516	-0.0989485
1.88383	0.205869	0.0205869	0.0224382		1.88358	-0.795004	-0.0795004	-0.0856005		1.8839	-0.151152	-0.00839734	-0.00767327		1.8839	0.129472	0.00931453	0.00365399		1.88392	-1.34527	-0.096782	-0.103678
1.88363	0.192889	0.0192889	0.0239173		1.88337	-0.875023	-0.0875023	-0.0853237		1.88369	-0.0529068	-0.00293926	-0.00450522		1.88369	0.0190155	0.00136802	0.0053637		1.88371	-1.58095	-0.113737	-0.109662
1.88343	0.318759	0.0318759	0.0258591		1.88317	-0.889684	-0.0889684	-0.0902756		1.88349	-0.0392232	-0.00217907	-0.00292721		1.88349	0.0751787	0.00540854	0.00374368		1.88351	-1.64669	-0.118467	-0.115332
1.88322	0.264125	0.0264125	0.022247		1.88296	-0.94356	-0.094356	-0.0987133		1.88328	-0.0659392	-0.00366329	-0.00144231		1.88328	0.0619171	0.00445446	0.00312257		1.88331	-1.58172	-0.113793	-0.1163
1.88302	0.0845257	0.00845257	0.0177092		1.88276	-1.12815	-0.112815	-0.100615		1.88308	0.0272776	0.00151542	-0.00161713		1.88308	-0.00688447	-0.000495285	0.00350039		1.8831	-1.62132	-0.116642	-0.112253
1.88281	0.182626	0.0182626	0.0154856		1.88255	-0.946738	-0.0946738	-0.0977239		1.88287	-0.0486634	-0.00270352	-0.00429356		1.88287	0.0909337	0.00654199	0.00487713		1.8829	-1.47792	-0.106325	-0.10946
1.88261	0.197416	0.0197416	0.021593		1.88235	-0.856825	-0.0856825	-0.0922183		1.88267	-0.210466	-0.0116926	-0.0100329		1.88267	0.119327	0.00858467	0.00691981		1.88269	-1.46523	-0.105412	-0.106353
1.8824	0.267746	0.0267746	0.025849		1.88215	-0.962988	-0.0962988	-0.0932487		1.88247	-0.282645	-0.0157025	-0.0145331		1.88247	0.0782953	0.00563276	0.00729762		1.88249	-1.49176	-0.107321	-0.105127
1.8822	0.310307	0.0310307	0.0305678		1.88194	-0.977648	-0.0977648	-0.0947148		1.88226	-0.291675	-0.0162042	-0.0133282		1.88226	0.106689	0.00767544	0.00634355		1.88229	-1.42679	-0.102647	-0.102333
1.882	0.338982	0.0338982	0.0320469		1.88174	-0.900807	-0.0900807	-0.0918236		1.88206	-0.145402	-0.00807787	-0.00728349		1.88206	0.079542	0.00572245	0.00672136		1.88208	-1.34874	-0.0970318	-0.101107
1.88179	0.312118	0.0312118	0.0247321		1.88153	-0.876252	-0.0876252	-0.0932897		1.88185	0.0437682	0.00243157	0.000420269		1.88185	0.0940503	0.00676621	0.00110567		1.88188	-1.44063	-0.103642	-0.104269
1.88159	0.0908634	0.00908634	0.018343		1.88133	-1.02163	-0.102163	-0.0930128		1.88165	0.124328	0.00690711	0.00267611		1.88165	-0.127486	-0.00917165	-0.00317814		1.88167	-1.55866	-0.112134	-0.109313
1.88138	0.147309	0.0147309	0.014268		1.88113	-0.892502	-0.0892502	-0.0892502		1.88145	-0.0235864	-0.00131036	-0.000538779		1.88145	-0.0990927	-0.00712897	-0.00446518		1.88147	-1.55905	-0.112162	-0.108713
1.88118	0.189869	0.0189869	0.0236152		1.88092	-0.763374	-0.0763374	-0.0798232		1.88124	-0.129836	-0.00721309	-0.00732965		1.88124	0.0403804	0.00290506	0.00423696		1.88127	-1.41564	-0.101845	-0.0977697
1.88098	0.371279	0.0371279	0.0329624		1.88072	-0.738819	-0.0738819	-0.0764963		1.88104	-0.242379	-0.0134655	-0.011572		1.88104	0.235393	0.0169348	0.0112742		1.88106	-1.10231	-0.0793027	-0.0865125
1.88077	0.427724	0.0427724	0.0381441		1.88051	-0.792695	-0.0792695	-0.075348		1.88084	-0.252675	-0.0140375	-0.0129391		1.88084	0.194362	0.0139829	0.011985		1.88086	-1.08962	-0.07839	-0.0805843
1.88057	0.34532	0.034532	0.0331435		1.88031	-0.728925	-0.0728925	-0.0724568		1.88063	-0.203655	-0.0113142	-0.0105426		1.88063	0.0700203	0.00503743	0.00537041		1.88065	-1.16844	-0.0840602	-0.0856276
1.88037	0.22126	0.022126	0.0239774		1.88011	-0.652084	-0.0652084	-0.0669513		1.88043	-0.11297	-0.00627609	-0.00454606		1.88043	-0.0404361	-0.00290907	-0.00191016		1.88045	-1.31261	-0.0944326	-0.0919248
1.88016	0.152741	0.0152741	0.0208281		1.8799	-0.627529	-0.0627529	-0.0627529		1.88022	0.0711375	0.00395208	0.000305142		1.88022	-0.109238	-0.00785882	-0.00386315		1.88025	-1.35221	-0.0972815	-0.0957142
1.87996	0.250841	0.0250841	0.025547		1.8797	-0.602975	-0.0602975	-0.0633475		1.88002	0.0583099	0.00323944	0.000200005		1.88002	-0.0114195	-0.000821549	-0.00281939		1.88004	-1.32646	-0.0954285	-0.0960554
1.87976	0.362826	0.0362826	0.029803		1.8795	-0.669922	-0.0669922	-0.0652493		1.87982	-0.118647	-0.00659151	-0.00458084		1.87982	0.00308876	0.000222213	0.000222213		1.87984	-1.32684	-0.0954562	-0.0954562
1.87955	0.280422	0.0280422	0.0294307		1.87929	-0.684583	-0.0684583	-0.0645368		1.87961	-0.187028	-0.0103905	-0.00861355		1.87961	0.0175971	0.00126598	-0.000731862		1.87964	-1.32723	-0.095484	-0.0942301
1.87935	0.239672	0.0239672	0.0244301		1.87909	-0.581598	-0.0581598	-0.0585955		1.87941	-0.159456	-0.00885869	-0.00958339		1.87941	-0.0512045	-0.00368377	-0.00268486		1.87943	-1.27533	-0.0917501	-0.0904962
1.87914	0.212808	0.0212808	0.0222064		1.87889	-0.491685	-0.0491685	-0.0557044		1.87921	-0.171018	-0.00950101	-0.00903414		1.87921	-0.0783511	-0.00563677	-0.00996542		1.87923	-1.17114	-0.0842545	-0.089897
1.87894	0.213713	0.0213713	0.0213713		1.87868	-0.597848	-0.0597848	-0.0549918		1.879	-0.157369	-0.00874272	-0.0102149		1.879	-0.286002	-0.0205757	-0.0159141		1.87903	-1.30224	-0.0936864	-0.0902382
1.87874	0.214619	0.0214619	0.0159079		1.87848	-0.560222	-0.0560222	-0.0582008		1.8788	-0.223219	-0.012401	-0.00877754		1.8788	-0.299264	-0.0215298	-0.0221957		1.87882	-1.28956	-0.0927737	-0.0965354
1.87854	0.0489043	0.00489043	0.0118329		1.87828	-0.587954	-0.0587954	-0.0627169		1.8786	-0.0933995	-0.00518886	-0.00719952		1.8786	-0.340296	-0.0244817	-0.0238157		1.87862	-1.43373	-0.103146	-0.101892
1.87833	0.0914646	0.00914646	0.0109978		1.87807	-0.733332	-0.0733332	-0.0728975		1.87839	-0.0721561	-0.00400867	-0.00639309		1.87839	-0.353557	-0.0254358	-0.0217731		1.87842	-1.52562	-0.109757	-0.106309
1.87813	0.189565	0.0189565	0.0166423		1.87787	-0.865639	-0.0865639	-0.0769779		1.87819	-0.179671	-0.00998172	-0.00927983		1.87819	-0.214084	-0.0154017	-0.0190644		1.87821	-1.47372	-0.106023	-0.103515
1.87793	0.21824	0.021824	0.0227497		1.87767	-0.710367	-0.0710367	-0.0762654		1.87799	-0.249284	-0.0138491	-0.0132416		1.87799	-0.227346	-0.0163558	-0.0166888		1.87801	-1.31724	-0.0947656	-0.0963329
1.87772	0.274685	0.0274685	0.0283942		1.87746	-0.711956	-0.0711956	-0.069017		1.87778	-0.286091	-0.0158939	-0.0165718		1.87778	-0.254492	-0.0183088	-0.0149791		1.87781	-1.22613	-0.0882104	-0.0866431
1.87752	0.358901	0.0358901	0.0303361		1.87726	-0.648186	-0.0648186	-0.0669972		1.87758	-0.359501	-0.0199723	-0.0180319		1.87758	-0.142789	-0.0102726	-0.0119375		1.8776	-1.06965	-0.0769532	-0.0804014
1.87732	0.276496	0.0276496	0.0313523		1.87706	-0.649775	-0.0649775	-0.0606203		1.87738	-0.328132	-0.0182295	-0.0151432		1.87738	-0.100511	-0.00723101	-0.00956182		1.8774	-1.05696	-0.0760406	-0.0760406
1.87711	0.305172	0.0305172	0.033757		1.87685	-0.520646	-0.0520646	-0.0559862		1.87717	-0.130102	-0.00722787	-0.0134936		1.87717	-0.155428	-0.0111818	-0.00652022		1.8772	-1.04428	-0.0751279	-0.0732471
1.87691	0.431042	0.0431042	0.043567		1.87665	-0.509164	-0.0509164	-0.0500449		1.87697	-0.270422	-0.0150234	-0.0110724		1.87697	-0.0159546	-0.00114781	-0.00247971		1.87699	-0.953161	-0.0685727	-0.0720209
1.87671	0.570797	0.0570797	0.0459717		1.87645	-0.471537	-0.0471537	-0.0536896		1.87677	-0.197388	-0.010966	-0.00874564		1.87677	0.0679785	0.00489054	-0.000437024		1.87679	-1.00583	-0.0723622	-0.0767508
1.8765	0.377313	0.0377313	0.0372684		1.87625	-0.629988	-0.0629988	-0.0577701		1.87657	-0.004455	-0.0002475	-0.00295942		1.87657	-0.0702478	-0.0050538	-0.00372191		1.87659	-1.24151	-0.0893174	-0.0861827
1.8763	0.169943	0.0169943	0.0253253		1.87604	-0.631577	-0.0631577	-0.0592361		1.87636	0.0420338	0.00233521	-0.00119453		1.87636	-0.152934	-0.0110025	-0.00733977		1.87639	-1.34647	-0.0968684	-0.0934203
1.8761	0.212504	0.0212504	0.019399		1.87584	-0.51552	-0.051552	-0.051552		1.87616	-0.102084	-0.00567131	-0.00440878		1.87616	-0.0828862	-0.00596303	-0.00862682		1.87618	-1.30764	-0.094075	-0.093448
1.8759	0.199524	0.0199524	0.0153241		1.87564	-0.399463	-0.0399463	-0.0434321		1.87596	-0.178025	-0.00989026	-0.00507391		1.87596	-0.123918	-0.00891495	-0.00258846		1.87598	-1.24267	-0.0894006	-0.090968
1.87569	0.0476948	0.00476948	0.0121748		1.87544	-0.38798	-0.038798	-0.0466411		1.87576	0.00611682	0.000339823	-0.0020921		1.87576	0.0988651	0.0071126	-0.00121172		1.87578	-1.24305	-0.0894284	-0.0881745
1.87549	0.118025	0.0118025	0.0150423		1.87523	-0.611789	-0.0611789	-0.0550787		1.87555	0.0589341	0.00327412	0.000258125		1.87555	-0.0254763	-0.00183283	-0.000833908		1.87558	-1.19115	-0.0856945	-0.0875753
1.87529	0.28555	0.028555	0.0239267		1.87503	-0.652593	-0.0652593	-0.0635164		1.87535	-0.0511122	-0.00283957	0.00101832		1.87535	-0.108163	-0.0077815	-0.0064496		1.87537	-1.21768	-0.0876031	-0.0863492
1.87509	0.314225	0.0314225	0.0295712		1.87483	-0.641111	-0.0641111	-0.0549608		1.87515	0.0471674	0.00262041	-0.000769335		1.87515	-0.135309	-0.00973449	-0.003408		1.87517	-1.19192	-0.08575	-0.0823018
1.87488	0.287361	0.0287361	0.0310502		1.87463	-0.355121	-0.0355121	-0.0442266		1.87495	-0.0375993	-0.00208885	-0.00166822		1.87495	0.101358	0.00729197	0.00562711		1.87497	-1.02238	-0.0735524	-0.0751197
1.87468	0.329921	0.0329921	0.0297523		1.87442	-0.330566	-0.0330566	-0.0352353		1.87474	-0.0996519	-0.00553622	-0.00450808		1.87474	0.268601	0.0193238	0.0149952		1.87477	-0.918189	-0.0660568	-0.068878
1.87448	0.275287	0.0275287	0.0307685		1.87422	-0.371371	-0.0371371	-0.0401871		1.87454	-0.106185	-0.00589918	-0.00589918		1.87454	0.25534	0.0183698	0.015706		1.87456	-0.931647	-0.067025	-0.0698462
1.87428	0.317847	0.0317847	0.0313219		1.87402	-0.503677	-0.0503677	-0.0512392		1.87434	-0.112719	-0.00626215	-0.0059112		1.87434	0.130998	0.00942434	0.00909137		1.87436	-1.06275	-0.0764569	-0.0695605
1.87407	0.346522	0.0346522	0.0318752		1.87382	-0.662127	-0.0662127	-0.0588054		1.87414	-0.100301	-0.00557227	-0.00536195		1.87414	-0.00722804	-0.000520003	0.00380865		1.87416	-0.906275	-0.0651996	-0.0689613
1.87387	0.291888	0.0291888	0.0333543		1.87361	-0.598358	-0.0598358	-0.0615787		1.87393	-0.076526	-0.00425145	-0.00598148		1.87393	0.0350502	0.0025216	0.00385349		1.87396	-0.906661	-0.0652274	-0.068989
1.87367	0.362218	0.0362218	0.0283537		1.87341	-0.586875	-0.0586875	-0.0591232		1.87373	-0.146173	-0.00812072	-0.00639068		1.87373	0.132868	0.00955887	0.00722806		1.87375	-1.06391	-0.0765401	-0.0727785
1.87347	0.196504	0.0196504	0.0265929		1.87321	-0.588464	-0.0588464	-0.0549248		1.87353	-0.122398	-0.00679989	-0.00923118		1.87353	0.133492	0.00960372	0.0119345		1.87355	-1.06429	-0.0765679	-0.0734332
1.87327	0.239064	0.0239064	0.0192781		1.87301	-0.472407	-0.0472407	-0.0485479		1.87333	-0.229913	-0.0127729	-0.00812068		1.87333	0.23131	0.016641	0.0106475		1.87335	-0.933962	-0.0671915	-0.0696992
1.87306	0.142775	0.0142775	0.0175173		1.87281	-0.395565	-0.0395565	-0.0434781		1.87312	-0.0862054	-0.00478919	-0.00719704		1.87312	0.0791984	0.00569773	0.00869448		1.87315	-0.908204	-0.0653384	-0.0672192
1.87286	0.14368	0.014368	0.0213105		1.8726	-0.43637	-0.043637	-0.046687		1.87292	-0.0725219	-0.00402899	-0.00351461		1.87292	0.0520518	0.00374473	0.00241284		1.87295	-0.960877	-0.0691278	-0.0722625
1.87266	0.35286	0.035286	0.0274178		1.8724	-0.568676	-0.0568676	-0.0533818		1.87272	-0.0310615	-0.00172564	-0.00069687		1.87272	-0.0306347	-0.00220393	-0.00153799		1.87274	-1.14427	-0.0823214	-0.0785597
1.87246	0.325995	0.0325995	0.0330624		1.8722	-0.596409	-0.0596409	-0.0557193		1.87252	0.0659524	0.00366402	0.00345371		1.87252	-0.0855512	-0.00615477	-0.000161253		1.87254	-1.1708	-0.08423	-0.0804683
1.87226	0.313016	0.0313016	0.0280618		1.872	-0.506495	-0.0506495	-0.0528282		1.87232	0.151609	0.00842274	0.00746365		1.87232	0.109462	0.00787494	0.00288035		1.87234	-1.04046	-0.0748536	-0.0808095
1.87205	0.202841	0.0202841	0.0249125		1.8718	-0.481941	-0.0481941	-0.0560371		1.87211	0.185475	0.0103042	0.00558161		1.87211	0.0962	0.00692087	0.00325816		1.87214	-1.1585	-0.083345	-0.083345
1.87185	0.231517	0.0231517	0.0208375		1.87159	-0.692678	-0.0692678	-0.0570675		1.87191	-0.0356781	-0.00198212	0.003723		1.87191	-0.0697963	-0.00502132	-0.00169159		1.87194	-1.27653	-0.0918365	-0.086194
1.87165	0.190767	0.0190767	0.0204652		1.87139	-0.537406	-0.0537406	-0.0541763		1.87171	0.0512445	0.00284692	0.00352474		1.87171	-0.0969429	-0.00697431	-0.00863917		1.87173	-1.15927	-0.0834005	-0.084341
1.87145	0.191673	0.0191673	0.0200929		1.87119	-0.395206	-0.0395206	-0.0460564		1.87151	0.17477	0.00970942	0.00482276		1.87151	-0.193514	-0.0139219	-0.0105922		1.87153	-1.08122	-0.0777858	-0.0821744
1.87125	0.220348	0.0220348	0.0229605		1.87099	-0.449082	-0.0449082	-0.0466511		1.87131	0.034415	0.00191194	0.00352542		1.87131	-0.151236	-0.0108803	-0.00988138		1.87133	-1.18618	-0.0853369	-0.0828291
1.87104	0.276793	0.0276793	0.0272165		1.87079	-0.555245	-0.0555245	-0.0524744		1.87111	-0.0188121	-0.00104512	-0.00452862		1.87111	-0.067303	-0.00484194	-0.004176		1.87113	-1.18657	-0.0853646	-0.0850512
1.87084	0.319354	0.0319354	0.032861		1.87059	-0.569905	-0.0569905	-0.0591692		1.8709	-0.260148	-0.0144527	-0.0112029		1.8709	0.0444001	0.00319425	0.00252831		1.87093	-1.17388	-0.084452	-0.084452
1.87064	0.389684	0.0389684	0.0278604		1.87038	-0.649925	-0.0649925	-0.0606352		1.8707	-0.325998	-0.018111	-0.0106531		1.8707	0.128333	0.00923261	0.00357207		1.87073	-1.1612	-0.0835393	-0.0847932
1.87044	0.126775	0.0126775	0.0177686		1.87018	-0.599227	-0.0599227	-0.0638442		1.8705	0.0108815	0.000604528	-0.00149989		1.8705	-0.0237781	-0.00171065	-0.0023766		1.87052	-1.2008	-0.0863883	-0.0863883
1.87024	0.0166004	0.00166004	0.0109167		1.86998	-0.666175	-0.0666175	-0.0605173		1.8703	0.234122	0.0130068	0.00545573		1.8703	-0.203659	-0.0146518	-0.0079923		1.87032	-1.2404	-0.0892373	-0.0873565
1.87004	0.184125	0.0184125	0.0165612		1.86978	-0.550118	-0.0550118	-0.0584976		1.8701	0.0496056	0.00275587	0.00259243		1.8701	-0.105841	-0.00761448	-0.00761448		1.87012	-1.20157	-0.0864438	-0.0842495
1.86984	0.296111	0.0296111	0.0286854		1.86958	-0.538635	-0.0538635	-0.0486348		1.8699	-0.143737	-0.00798538	-0.00356623		1.8699	-0.00802315	-0.000577205	0.00475036		1.86992	-1.07124	-0.0770674	-0.0751866
1.86963	0.380326	0.0380326	0.0324786		1.86938	-0.370291	-0.0370291	-0.0448722		1.8697	-0.0984452	-0.00546918	-0.0051195		1.8697	0.311955	0.0224428	0.0124536		1.86972	-0.862475	-0.0620485	-0.0727066
1.86943	0.297921	0.0297921	0.0297921		1.86918	-0.437239	-0.0437239	-0.0511312		1.86949	-0.0342708	-0.00190394	-0.00412555		1.86949	0.215383	0.0154952	0.0101676		1.86952	-1.09815	-0.0790038	-0.0777499
1.86923	0.215517	0.0215517	0.0247915		1.86897	-0.726407	-0.0726407	-0.0608761		1.86929	-0.0900636	-0.00500353	-0.00825265		1.86929	-0.103348	-0.00743511	-0.00110862		1.86932	-1.28154	-0.0921973	-0.0862414
1.86903	0.230307	0.0230307	0.0193281		1.86877	-0.662637	-0.0662637	-0.0671351		1.86909	-0.321308	-0.0178505	-0.0120288		1.86909	-0.158265	-0.0113859	-0.010054		1.86911	-1.21657	-0.087523	-0.0894038
1.86883	0.134018	0.0134018	0.0226584		1.86857	-0.625011	-0.0625011	-0.0625011		1.86889	-0.238183	-0.0132324	-0.0169262		1.86889	-0.157641	-0.0113411	-0.00867731		1.86891	-1.23003	-0.0884912	-0.0856699
1.86863	0.315428	0.0315428	0.0315428		1.86837	-0.587384	-0.0587384	-0.0522026		1.86869	-0.354524	-0.0196958	-0.0189242		1.86869	-0.0459381	-0.0033049	2.48301e-05		1.86871	-1.12584	-0.0809956	-0.0816225
1.86843	0.496838	0.0496838	0.0395015		1.86817	-0.353682	-0.0353682	-0.0440827		1.86849	-0.429199	-0.0238444	-0.0174621		1.86849	0.204615	0.0147205	0.00806102		1.86851	-1.04779	-0.0753809	-0.0807099
1.86823	0.372778	0.0372778	0.0382035		1.86797	-0.381414	-0.0381414	-0.045113		1.86829	-0.15923	-0.00884611	-0.00840204		1.86829	0.177468	0.0127675	0.00843884		1.86831	-1.19197	-0.0857532	-0.0838724
1.86802	0.276489	0.0276489	0.0295002		1.86777	-0.618295	-0.0618295	-0.0570365		1.86809	0.134719	0.00748437	0.00451525		1.86809	-0.0301831	-0.00217145	0.00282314		1.86811	-1.25771	-0.090483	-0.0876618
1.86782	0.23574	0.023574	0.0254253		1.86757	-0.711386	-0.0711386	-0.0698315		1.86789	0.268335	0.0149075	0.0105821		1.86789	-0.0295598	-0.00212661	-0.0034585		1.86791	-1.20581	-0.0867491	-0.087376
1.86762	0.25053	0.025053	0.0259787		1.86737	-0.765262	-0.0765262	-0.0695546		1.86768	0.16838	0.00935444	0.00802224		1.86768	-0.0844764	-0.00607744	-0.00174879		1.86771	-1.18005	-0.084896	-0.0830152
1.86742	0.29309	0.029309	0.0325488		1.86717	-0.60999	-0.060999	-0.0596918		1.86748	-0.00351424	-0.000195236	0.00151136		1.86748	0.0411117	0.00295768	0.00162578		1.86751	-1.07587	-0.0774005	-0.082416
1.86722	0.432845	0.0432845	0.0395819		1.86696	-0.415503	-0.0415503	-0.0480862		1.86728	-0.0832524	-0.00462513	-0.0020304		1.86728	0.11116	0.00799711	0.00266955		1.86731	-1.18083	-0.0849515	-0.0846381
1.86702	0.461521	0.0461521	0.0452264		1.86676	-0.417092	-0.0417092	-0.0456307		1.86708	-0.0228752	-0.00127084	-0.00545561		1.86708	-0.0409515	-0.00294615	-0.00261318		1.8671	-1.27271	-0.0915622	-0.0890544
1.86682	0.462426	0.0462426	0.0402258		1.86656	-0.536327	-0.0536327	-0.0531969		1.86688	-0.188475	-0.0104708	-0.0053745		1.86688	-0.179178	-0.0128905	-0.0112256		1.8669	-1.26003	-0.0906495	-0.0931573
1.86662	0.282827	0.0282827	0.032911		1.86636	-0.64249	-0.064249	-0.0590203		1.86668	-0.0788728	-0.00438182	-0.00618154		1.86668	-0.247979	-0.0178402	-0.0168413		1.8667	-1.35192	-0.0972602	-0.0906773
1.86642	0.242077	0.0242077	0.0237449		1.86616	-0.591792	-0.0591792	-0.0617935		1.86648	-0.066455	-0.00369194	-0.00065251		1.86648	-0.275126	-0.0197932	-0.0237889		1.8665	-1.1693	-0.0841221	-0.0869434
1.86622	0.187443	0.0187443	0.0196699		1.86596	-0.619524	-0.0619524	-0.0558523		1.86628	0.110092	0.00611624	0.003194		1.86628	-0.468892	-0.0337333	-0.0264079		1.8663	-1.10432	-0.0794478	-0.0794478
1.86602	0.160578	0.0160578	0.0169835		1.86576	-0.464252	-0.0464252	-0.0538325		1.86608	0.128839	0.0071577	0.00577798		1.86608	-0.357189	-0.0256971	-0.0223673		1.8661	-1.03935	-0.0747735	-0.0785352
1.86582	0.161484	0.0161484	0.019851		1.86556	-0.5312	-0.05312	-0.0491985		1.86588	0.0730801	0.00406001	0.00268092		1.86588	-0.106636	-0.00767168	-0.0116674		1.8659	-1.13124	-0.0813841	-0.0735474
1.86562	0.273469	0.0273469	0.0291982		1.86536	-0.480502	-0.0480502	-0.0423857		1.86568	-0.0571489	-0.00317494	-0.00289431		1.86568	-0.0227032	-0.00163333	-0.0019663		1.8657	-0.896334	-0.0644844	-0.0701269
1.86542	0.440994	0.0440994	0.0306772		1.86516	-0.259871	-0.0259871	-0.0351373		1.86548	-0.172224	-0.00956799	-0.00299881		1.86548	0.047345	0.00340611	-0.000922536		1.8655	-0.896719	-0.0645122	-0.0689008
1.86522	0.205855	0.0205855	0.0279908		1.86496	-0.313747	-0.0313747	-0.0305032		1.86528	0.067437	0.0037465	-0.002753		1.86528	-0.0631115	-0.00454039	-0.00187661		1.8653	-1.08011	-0.0777057	-0.0736306
1.86501	0.192875	0.0192875	0.0225273		1.86476	-0.341479	-0.0341479	-0.0306621		1.86508	-0.0438751	-0.0024375	-7.58929e-05		1.86508	-0.0624882	-0.00449555	-0.00116582		1.8651	-1.09357	-0.0786739	-0.078047
1.86481	0.27709	0.027709	0.0198409		1.86456	-0.264638	-0.0264638	-0.0373569		1.86488	-0.0276601	-0.00153667	-0.00177106		1.86488	0.0769849	0.00553848	0.0028747		1.8649	-1.08088	-0.0777613	-0.080269
1.86461	0.125261	0.0125261	0.0166916		1.86436	-0.51459	-0.051459	-0.0462303		1.86468	-0.0241022	-0.00133901	-0.00302217		1.86468	0.105378	0.00758116	0.00658224		1.8647	-1.17277	-0.0843719	-0.078416
1.86441	0.0983965	0.00983965	0.0153936		1.86416	-0.607682	-0.0607682	-0.0551037		1.86448	-0.111435	-0.00619081	-0.00504485		1.86448	0.0921165	0.00662709	0.00696006		1.8645	-1.01629	-0.0731147	-0.0740551
1.86421	0.238152	0.0238152	0.0205753		1.86396	-0.53084	-0.053084	-0.0509054		1.86428	-0.136885	-0.00760471	-0.00578093		1.86428	0.0927398	0.00667193	0.00733788		1.8643	-0.899034	-0.0646787	-0.0675
1.86401	0.280712	0.0280712	0.0243685		1.86376	-0.38864	-0.038864	-0.0401711		1.86407	-0.0638506	-0.00354726	-0.0069142		1.86407	0.121133	0.00871461	0.0063838		1.8641	-0.89942	-0.0647065	-0.0609448
1.86381	0.212192	0.0212192	0.0175166		1.86356	-0.285655	-0.0285655	-0.0307441		1.86387	-0.172631	-0.00959063	-0.00867905		1.86387	0.0523316	0.00376486	0.00476378		1.8639	-0.742944	-0.0534492	-0.0590917
1.86361	0.0325932	0.00325932	0.0111275		1.86336	-0.248028	-0.0248028	-0.0265457		1.86367	-0.232187	-0.0128993	-0.0107017		1.86367	0.025185	0.00181187	0.00114592		1.8637	-0.821761	-0.0591195	-0.0597464
1.86341	0.0890384	0.00890384	0.00566402		1.86316	-0.262689	-0.0262689	-0.0267046		1.86347	-0.173075	-0.0096153	-0.00765088		1.86347	-0.0297316	-0.00213896	0.000191846		1.8635	-0.926721	-0.0666706	-0.0654167
1.86321	0.0482889	0.00482889	0.00899438		1.86296	-0.290422	-0.0290422	-0.0272993		1.86327	-0.00788509	-0.000438061	-0.00616598		1.86327	0.0125466	0.000902636	0.00023669		1.8633	-0.979394	-0.07046	-0.0663848
1.86301	0.132504	0.0132504	0.0151017		1.86276	-0.265867	-0.0265867	-0.0257153		1.86307	-0.152002	-0.00844458	-0.00521827		1.86307	0.0270549	0.0019464	-0.00138333		1.8631	-0.862133	-0.062024	-0.0642183
1.86281	0.272259	0.0272259	0.0193578		1.86256	-0.215169	-0.0215169	-0.0232598		1.86287	-0.121899	-0.00677217	-0.00614123		1.86287	-0.0972865	-0.00699903	-0.00300335		1.8629	-0.836376	-0.0601709	-0.064246
1.86261	0.17597	0.017597	0.0217625		1.86236	-0.216758	-0.0216758	-0.0208043		1.86268	-0.0577248	-0.00320693	-0.00708763		1.86268	-0.0550082	-0.00395743	0.000371221		1.8627	-0.980551	-0.0705432	-0.0658412
1.86241	0.204645	0.0204645	0.0213902		1.86216	-0.192203	-0.0192203	-0.0200918		1.86248	-0.203108	-0.0112838	-0.00885248		1.86248	0.167775	0.0120701	0.00574363		1.8625	-0.92865	-0.0668093	-0.0668093
1.86221	0.26109	0.026109	0.0242577		1.86196	-0.193792	-0.0193792	-0.0158934		1.86228	-0.217201	-0.0120667	-0.0132355		1.86228	0.126743	0.0091182	0.00845226		1.8623	-0.876748	-0.0630754	-0.0611946
1.86201	0.261996	0.0261996	0.0252739		1.86176	-0.0908073	-0.00908073	-0.021281		1.86208	-0.294408	-0.016356	-0.0136909		1.86208	0.0579415	0.00416845	0.00383548		1.8621	-0.746416	-0.053699	-0.0558933
1.86181	0.235131	0.0235131	0.0235131		1.86156	-0.353832	-0.0353832	-0.0227471		1.86188	-0.227702	-0.0126501	-0.0113876		1.86188	-0.024745	-0.00178022	0.00154951		1.8619	-0.707587	-0.0509055	-0.0496516
1.86162	0.208267	0.0208267	0.0249922		1.86136	-0.237775	-0.0237775	-0.0215988		1.86168	-0.0928202	-0.00515668	-0.00782172		1.86168	0.0314182	0.0022603	0.0035922		1.8617	-0.61647	-0.0443504	-0.0440369
1.86142	0.306367	0.0306367	0.0301739		1.86116	-0.056359	-0.0056359	-0.0143504		1.86148	-0.101851	-0.00565837	-0.00703809		1.86148	0.143121	0.0102965	0.0066338		1.8615	-0.512282	-0.0368548	-0.0393626
1.86122	0.390582	0.0390582	0.0353555		1.86096	-0.136379	-0.0136379	-0.0145093		1.86128	-0.185386	-0.0102992	-0.00913045		1.86128	0.10209	0.00734458	0.00301594		1.8613	-0.512668	-0.0368826	-0.0381365
1.86102	0.363718	0.0363718	0.0396116		1.86076	-0.242542	-0.0242542	-0.0225113		1.86108	-0.205808	-0.0114338	-0.00921215		1.86108	-0.119446	-0.00859327	0.00106294		1.8611	-0.565341	-0.040672	-0.0362834
1.86082	0.434048	0.0434048	0.0392393		1.86056	-0.296418	-0.0296418	-0.0278989		1.86088	-0.106262	-0.00590346	-0.010042		1.86088	0.0616815	0.00443752	0.00210671		1.8609	-0.435009	-0.0312956	-0.0369381
1.86062	0.379413	0.0379413	0.0384042		1.86036	-0.298007	-0.0298007	-0.0306721		1.86068	-0.230197	-0.0127887	-0.0117834		1.86068	0.145615	0.0104759	0.00714614		1.8607	-0.539969	-0.0388467	-0.0372793
1.86042	0.338664	0.0338664	0.0269239		1.86016	-0.325739	-0.0325739	-0.0369312		1.86048	-0.299844	-0.016658	-0.0131048		1.86048	0.0906981	0.00652504	0.00486018		1.8605	-0.57957	-0.0416957	-0.0451438
1.86022	0.0896397	0.00896397	0.0200719		1.85996	-0.484189	-0.0484189	-0.0349115		1.86028	-0.177619	-0.00986772	-0.0125087		1.86028	-0.0336433	-0.00242038	0.00423907		1.8603	-0.76296	-0.0548892	-0.0473659
1.86002	0.173855	0.0173855	0.0173855		1.85976	-0.237415	-0.0237415	-0.0289702		1.86008	-0.198006	-0.0110004	-0.00863938		1.86008	0.119715	0.00861257	0.00827959		1.8601	-0.632628	-0.0455128	-0.0524092
1.85982	0.25807	0.025807	0.0262698		1.85956	-0.147502	-0.0147502	-0.0208503		1.85988	-0.0909012	-0.00505007	-0.00879076		1.85988	0.259188	0.0186466	0.0143179		1.8599	-0.789875	-0.0568256	-0.0533774
1.85962	0.35617	0.035617	0.0309887		1.85937	-0.240593	-0.0240593	-0.0188306		1.85968	-0.185793	-0.0103219	-0.012145		1.85968	0.218156	0.0156947	0.0170266		1.8597	-0.803333	-0.0577937	-0.0549725
1.85942	0.315421	0.0315421	0.0352447		1.85917	-0.176823	-0.0176823	-0.0224753		1.85948	-0.379136	-0.0210631	-0.0179774		1.85948	0.232664	0.0167384	0.0157395		1.85951	-0.699144	-0.0502982	-0.0528059
1.85922	0.385751	0.0385751	0.0311698		1.85897	-0.256843	-0.0256843	-0.0274272		1.85928	-0.405852	-0.0225473	-0.0146922		1.85928	0.205518	0.0147855	0.00479626		1.85931	-0.69953	-0.0503259	-0.0528337
1.85902	0.233922	0.0233922	0.0270948		1.85877	-0.389149	-0.0389149	-0.0328148		1.85908	-0.00839026	-0.000466125	-0.00556246		1.85908	-0.238178	-0.0171351	-0.00714592		1.85911	-0.80449	-0.057877	-0.0563096
1.85882	0.193172	0.0193172	0.025334		1.85857	-0.338451	-0.0338451	-0.0364595		1.85889	0.113869	0.00632606	0.00293631		1.85889	-0.265325	-0.0190881	-0.0124286		1.85891	-0.844091	-0.060726	-0.0557104
1.85863	0.332927	0.0332927	0.0323671		1.85837	-0.366184	-0.0366184	-0.0300825		1.85869	0.0530821	0.00294901	0.0033462		1.85869	-0.0147718	-0.00106272	-0.00605731		1.85871	-0.674544	-0.0485283	-0.0513496
[truncated: 510 more rows]

## Sheet: Figure 5
	Raw NADH oxidation rate (µmol min-1 mg-1)
[truncated: 1,023 more rows]

## Sheet: FigureS3
a)	Piericidin-K2 halfmap FSC			Piericidin-K2 map-model FSC				b)	Piericidin-F3 halfmap FSC				c)	Active halfmap FSC			Active map-model FSC			d) left	Piericidin-K2 half-map refinement validation				right	Active half-map refinement validation
[truncated: 227 more rows]

[truncated: 3 more sheets: Figure S4, Figure S5, kinetics on cryoEM prep]
